# Supplementary material for: Metabolic performance and feed efficiency of black soldier fly larvae
Source: Front Bioeng Biotechnol. 2024 Apr 30;12:1397108. doi: 10.3389/fbioe.2024.1397108 (PMC11091318; doi:10.3389/fbioe.2024.1397108)
Supplement: Supplementary file 1 [file DataSheet1.xlsx]

## Sheet: Main sheet
Metabolic performance and feed efficiency of black soldier fly larvae																					Experimental measurements
Niels Thomas Eriksen, Aalborg University, Denmark																					Values can be inserted in cells marked in green
Parameters	Unit																				Time	XDW	L	rCO2	δDW
Starter larvae - values in cells marked in green may be changed																					days	mg	mg	mg day-1	%
XDW,0	mg	0.6	Larval DW at start of experiment																		5	0.62		0.226164	26.2335
Age	day	5	Larval age at start of experiment																		6	1.57401		1.00968
																					7	2.88569		1.86199
Parameters - values in cells marked in green may be changed																					8	6.44355		2.98267	27.4194
Bmax	mg	90	Maximal weight of structural biomass																		9	11.5161		5.98607
δC,B	-	0.49	Carbon fraction structural biomass																		10	22.2097		10.1674
δC,L	-	0.79	Carbon fraction trilaurin																		11	24.5632		14.5612	26.2708
δL,B	-	0.1	Lipid fraction in biomass																		12	28.7665		13.3834
δO	-	0.9	Organic fraction																		13	42.4273		17.109
δDW,B	-	0.25	Dry weight fraction of structural biomass																		14	55.9677		19.8105	30.0095
δI	-	5	Relativ weigth increase per insstar																		15	63.7702		18.4889
amax	day-1	1.2	dry weight fraction of structural biomass																		16	79.5252		19.6276
YB	-	0.44	Cost of growth of structural biomass																		17	91.3448		18.7101	33.9572
YL	-	0.42	Cost of lipid synthesis																		18	87.9491		12.5646
m	day-1	0.08	Maintenance																		19	90.6657		12.7476
α	-	0.81477	Factor (for assimilation)																		20	96.109		10.7572	38.6562
β	-	1.17296	Factor (for μB)																		21	90.4556		7.98926
tp,min	day	13	Minimal developmental time																		22	88.3295		16.2357
ρ	day-1	1	Rate of linear decrease of Bmax																		23	90.1166		4.60208	38.8853
Δt	day	0.012	Time step, numerical modelling																		24	75.4374		4.21998
																					25	83.4089		6.75269
Predicted variables																					26	80.7606		6.56199	36.3787
tp	day	21.212	Predicted developmental time
μB,max	day-1	0.777778	Predicted maximal specific growth rate of structural biomass
XDW,max	mg	90.8117	Predicted maximal dry weight attained by the larvae
δL,max	% DW	34.9907	Predicted highest lipid content attained
δDW,max	% WW	33.8951	Predicted highest DW content attained
																					AME	27.3984	0	6.9469	4.0676
Performance indicator																					AME = Average Mean Error between model and measurements
NGE*avg		0.532785	NGE based on carbon equivalents, from start to tp																		To use Solver function, unprotect sheet by 'BSF'
This model is a revised version of the model originally published in:
Eriksen, N. T. (2022) Dynamic modelling of feed assimilation, growth, lipid accumulation, and CO2 production in black soldier fly larvae. PLoS ONE 17: e0276605.
https://doi.org/10.1371/journal.pone.0276605

## Sheet: Model
Metabolic performance and feed efficiency of black soldier fly larvae						Carbon equivalents					Logistic model		Kinetics		Rates, carbon equivalents						Check	Dry weight						Wet weighht			NGE, carbon equivalents					Data				Model				Error
Niels Thomas Eriksen, Aalborg University, Denmark				t	age	Bmax	B	L	B+L	I	1-(X/Xmax)^α	1-(X/Xmax)^β	a	µB	rA	rCO2,m	rB	rCO2,B	rL	rCO2,L	dA/dt	B	L	XDW	lnX	δL	rCO2	δDW	W	age	NGE	A	NGEavg		Time	XDW	L	rCO2	δDW	XDW	L	rCO2	δDW	XDW	L	rCO2	δDW
				day	day	mg	mg	mg	mg	-	-	-	day-1	day-1	mg day-1	mg day-1	mg day-1	mg day-1	mg day-1	mg day-1		mg	mg	mg		%	mg day-1	% WW	mg	day					days	mg	mg	mg day-1	%	mg	mg	mg day-1	%	mg	mg	mg day-1	%
Parameters	Unit			0	5	39.69	0.2646	0.0474	0.28554	5	0.983135	0.997198	1.2	0.775598	0.31752	0.021168	0.205223	0.0902982	0.000584864	0.000245643	0	0.54	0.06	0.6	-0.510826	10	0.40961	27.027	2.22	5	0.648174	0			5	0.62	0	0.226164	26.2335	22.005	0	10.738	27.2815	21.385	0	10.5118	1.04798
Starter larvae				0.012	5.012	39.69	0.267063	0.0476533	0.28801	5	0.983007	0.997167	1.2	0.775574	0.320475	0.021365	0.207127	0.0911359	0.000596757	0.000250638	4.15249e-17	0.545026	0.0603206	0.605346	-0.501954	9.96464	0.413422	27.0193	2.24042	5.012	0.648174	0.00382797	0.645171		6	1.57401	0	1.00968	0	32.7584	0	13.4134	27.9914	31.1844	0	12.4037	0
XDW,0	mg	0.6	Larval DW at start of experiment	0.024	5.024	39.69	0.269548	0.047909	0.290502	5	0.982878	0.997136	1.2	0.77555	0.323458	0.0215639	0.209048	0.0919812	0.000608892	0.000255735	5.55112e-17	0.550098	0.0606443	0.610743	-0.49308	9.9296	0.41727	27.0116	2.26104	5.024	0.648174	0.00769157	0.645172		7	2.88569	0	1.86199	0	44.0047	0	14.967	28.8291	41.1191	0	13.105	0
Age	day	5	Larval age at start of experiment	0.036	5.036	39.69	0.272057	0.0481672	0.293018	5	0.982749	0.997105	1.2	0.775526	0.326468	0.0217645	0.210987	0.0928343	0.000621273	0.000260934	5.54027e-17	0.555218	0.0609711	0.616189	-0.484202	9.89487	0.421153	27.004	2.28184	5.036	0.648175	0.0115911	0.645172		8	6.44355	0	2.98267	27.4194	54.7433	0	15.5717	29.7125	48.2997	0	12.589	2.29318
				0.048	5.048	39.69	0.274589	0.0484278	0.295558	5	0.982618	0.997073	1.2	0.775501	0.329506	0.0219671	0.212944	0.0936953	0.000633905	0.00026624	0	0.560385	0.061301	0.621686	-0.47532	9.86045	0.425072	26.9965	2.30284	5.048	0.648175	0.015527	0.645172		9	11.5161	0	5.98607	0	64.2861	0	15.1557	30.5895	52.7699	0	9.16964	0
Parameter				0.06	5.06	39.69	0.277144	0.0486909	0.29812	5	0.982486	0.997041	1.2	0.775476	0.332573	0.0221715	0.214919	0.0945642	0.000646793	0.000271653	1.38778e-17	0.5656	0.0616341	0.627234	-0.466436	9.82633	0.429027	26.989	2.32403	5.06	0.648175	0.0194994	0.645172		10	22.2097	0	10.1674	0	72.0089	0	14.3541	31.3917	49.7992	0	4.18667	0
Bmax	mg	90	Maximal weight of structural biomass	0.072	5.072	39.69	0.279723	0.0489566	0.300707	5	0.982354	0.997009	1.2	0.775451	0.335668	0.0223778	0.216912	0.0954411	0.000659943	0.000277176	0	0.570863	0.0619704	0.632834	-0.457548	9.79253	0.433019	26.9816	2.34542	5.072	0.648175	0.0235089	0.645172		11	24.5632	0	14.5612	26.2708	78.1317	0	13.4067	32.0983	53.5685	0	1.15443	5.82752
δC,B	-	0.49	Carbon fraction structural biomass	0.084	5.084	39.69	0.282326	0.0492248	0.303318	5	0.98222	0.996976	1.2	0.775426	0.338791	0.0225861	0.218923	0.096326	0.00067336	0.000282811	2.76472e-17	0.576175	0.0623099	0.638485	-0.448657	9.75902	0.437048	26.9743	2.36701	5.084	0.648176	0.0275556	0.645173		12	28.7665	0	13.3834	0	82.84	0	12.4274	32.6959	54.0735	0	0.955941	0
δC,L	-	0.79	Carbon fraction trilaurin	0.096	5.096	39.69	0.284953	0.0494956	0.305953	5	0.982085	0.996943	1.2	0.7754	0.341944	0.0227962	0.220953	0.0972191	0.00068705	0.000288561	1.37694e-17	0.581537	0.0626527	0.644189	-0.439763	9.72582	0.441114	26.9671	2.3888	5.096	0.648176	0.03164	0.645173		13	42.4273	0	17.109	0	86.3551	0	11.4503	33.1838	43.9278	0	5.65865	0
δL,B	-	0.1	Lipid fraction in biomass	0.108	5.108	39.69	0.287604	0.049769	0.308613	5	0.98195	0.99691	1.2	0.775374	0.345125	0.0230084	0.223001	0.0981205	0.000701017	0.000294427	-1.38778e-17	0.586948	0.0629987	0.649947	-0.430865	9.69291	0.445219	26.9599	2.41079	5.108	0.648176	0.0357625	0.645173		14	55.9677	0	19.8105	30.0095	88.7519	0	10.5111	33.5467	32.7842	0	9.29941	3.5372
δO	-	0.9	Organic fraction	0.12	5.12	39.69	0.29028	0.050045	0.311297	5	0.981813	0.996876	1.2	0.775348	0.348337	0.0232224	0.225068	0.0990301	0.000715268	0.000300413	2.77556e-17	0.592409	0.0633481	0.655757	-0.421965	9.6603	0.449361	26.9528	2.43298	5.12	0.648177	0.0399232	0.645173		15	63.7702	0	18.4889	0	90.201	0	9.59423	33.7856	26.4308	0	8.89465	0
δDW,B	-	0.25	Dry weight fraction of structural biomass	0.132	5.132	39.69	0.292981	0.0503237	0.314007	5	0.981675	0.996842	1.2	0.775321	0.351578	0.0234385	0.227155	0.099948	0.000729808	0.000306519	4.15792e-17	0.597921	0.0637009	0.661622	-0.413061	9.62799	0.453541	26.9457	2.45538	5.132	0.648177	0.0441227	0.645173		16	79.5252	0	19.6276	0	90.793	0	8.67691	33.8915	11.2678	0	10.9507	0
δI	-	5	Relativ weigth increase per insstar	0.144	5.144	39.69	0.295707	0.050605	0.316741	5	0.981536	0.996807	1.2	0.775295	0.354849	0.0236566	0.22926	0.100874	0.000744643	0.00031275	-1.3932e-17	0.603484	0.064057	0.667541	-0.404155	9.59596	0.45776	26.9388	2.47799	5.144	0.648177	0.0483613	0.645174		17	91.3448	0	18.7101	33.9572	90.4837	0	8.43121	33.8246	0.861186	0	10.2789	0.132575
amax	day-1	1.2	Maximal specific feed assimilation rate	0.156	5.156	39.69	0.298458	0.0508891	0.319501	5	0.981397	0.996772	1.2	0.775267	0.35815	0.0238767	0.231385	0.101809	0.000759779	0.000319107	1.3932e-17	0.609098	0.0644165	0.673515	-0.395245	9.56423	0.462019	26.9319	2.50081	5.156	0.648178	0.0526393	0.645174		18	87.9491	0	12.5646	0	89.1046	0	8.41538	33.5096	1.1555	0	4.14919	0
YB	-	0.44	Cost of growth of structural biomass	0.168	5.168	39.69	0.301235	0.0511758	0.322287	5	0.981256	0.996737	1.2	0.77524	0.361482	0.0240988	0.233529	0.102753	0.000775222	0.000325593	-1.38778e-17	0.614765	0.0647796	0.679545	-0.386332	9.53279	0.466317	26.925	2.52384	5.168	0.648178	0.0569571	0.645174		19	90.6657	0	12.7476	0	86.5824	0	8.46574	32.8861	4.08331	0	4.28185	0
YL	-	0.42	Cost of lipid synthesis	0.18	5.18	39.69	0.304037	0.0514654	0.325099	5	0.981114	0.996702	1.2	0.775212	0.364845	0.024323	0.235693	0.103705	0.000790979	0.000332211	1.38236e-17	0.620484	0.0651461	0.68563	-0.377417	9.50163	0.470654	26.9183	2.54708	5.18	0.648178	0.061315	0.645174		20	96.109	0	10.7572	38.6562	83.6715	0	8.46574	32.1358	12.4375	0	2.29145	6.52041
m	day-1	0.08	Maintenance	0.192	5.192	39.69	0.306866	0.0517577	0.327937	5	0.980971	0.996666	1.2	0.775184	0.368239	0.0245492	0.237877	0.104666	0.000807055	0.000338963	4.15792e-17	0.626256	0.0655161	0.691772	-0.368499	9.47076	0.475032	26.9115	2.57054	5.192	0.648179	0.0657135	0.645174		21	90.4556	0	7.98926	0	80.7606	0	8.46574	31.3685	9.69495	0	0.476487	0
α	-	0.81477	Factor (for assimilation)	0.204	5.204	39.69	0.30972	0.0520528	0.330801	5	0.980827	0.996629	1.2	0.775156	0.371664	0.0247776	0.240081	0.105636	0.000823457	0.000345852	-1.38778e-17	0.632082	0.0658897	0.697971	-0.359577	9.44017	0.479451	26.9049	2.59422	5.204	0.648179	0.0701529	0.645175		22	88.3295	0	16.2357	0	77.8146	0	8.46574	30.5741	10.5148	0	7.76995	0
β	-	1.17296	Factor (for μB)	0.216	5.216	39.69	0.312601	0.0523508	0.333692	5	0.980681	0.996592	1.2	0.775127	0.375121	0.0250081	0.242306	0.106614	0.000840192	0.000352881	4.15792e-17	0.637961	0.0662669	0.704228	-0.350653	9.40986	0.48391	26.8983	2.61811	5.216	0.648179	0.0746336	0.645175		23	90.1166	0	4.60208	38.8853	74.9038	0	8.46574	29.7709	15.2129	0	3.86367	9.11437
tp,min	day	13	Minimal developmental time	0.228	5.228	39.69	0.315509	0.0526517	0.336609	5	0.980535	0.996555	1.2	0.775098	0.37861	0.0252407	0.24455	0.107602	0.000857267	0.000360052	2.76472e-17	0.643895	0.0666477	0.710543	-0.341726	9.37982	0.488411	26.8918	2.64223	5.228	0.64818	0.079156	0.645175
ρ	day-1	1	Rate of linear decrease of Bmax	0.24	5.24	39.69	0.318443	0.0529554	0.339554	5	0.980388	0.996518	1.2	0.775069	0.382132	0.0254755	0.246816	0.108599	0.000874687	0.000367369	4.16334e-17	0.649884	0.0670322	0.716916	-0.332796	9.35007	0.492953	26.8853	2.66657	5.24	0.64818	0.0837205	0.645175											27.3984	0	6.9469	4.0676
Δt	day	0.012	Time step, numerical modelling	0.252	5.252	39.69	0.321405	0.0532621	0.342527	5	0.980239	0.996479	1.2	0.77504	0.385686	0.0257124	0.249102	0.109605	0.000892462	0.000374834	4.15792e-17	0.655929	0.0674204	0.723349	-0.323863	9.32059	0.497537	26.879	2.69114	5.252	0.64818	0.0883274	0.645175
				0.264	5.264	39.69	0.324394	0.0535717	0.345527	5	0.98009	0.996441	1.2	0.77501	0.389273	0.0259515	0.251409	0.11062	0.000910596	0.00038245	2.77556e-17	0.662029	0.0678123	0.729841	-0.314928	9.29138	0.502164	26.8726	2.71593	5.264	0.648181	0.0929771	0.645176
Predicted variables				0.276	5.276	39.69	0.327411	0.0538843	0.348554	5	0.979939	0.996402	1.2	0.774979	0.392893	0.0261929	0.253737	0.111644	0.000929099	0.000390221	1.38778e-17	0.668186	0.068208	0.736394	-0.30599	9.26243	0.506834	26.8664	2.74095	5.276	0.648181	0.0976701	0.645176
tp	day	21.212	Predicted developmental time	0.288	5.288	39.69	0.330456	0.0542	0.35161	5	0.979787	0.996363	1.2	0.774949	0.396547	0.0264365	0.256087	0.112678	0.000947976	0.00039815	-2.7864e-17	0.6744	0.0686076	0.743008	-0.297049	9.23376	0.511547	26.8602	2.76621	5.288	0.648181	0.102407	0.645176
μB,max	day-1	0.777778	Predicted maximal specific growth rate of structural biomass	0.3	5.3	39.69	0.333529	0.0545187	0.354695	5	0.979634	0.996323	1.2	0.774918	0.400235	0.0266823	0.258458	0.113721	0.000967237	0.000406239	0	0.680672	0.069011	0.749683	-0.288105	9.20536	0.516303	26.854	2.7917	5.3	0.648182	0.107187	0.645176
DWmax	mg	90.8117	Predicted maximal dry weight attained by the larvae	0.312	5.312	39.69	0.336631	0.0548404	0.357808	5	0.97948	0.996283	1.2	0.774887	0.403957	0.0269304	0.260851	0.114774	0.000986888	0.000414493	1.37694e-17	0.687001	0.0694182	0.756419	-0.279159	9.17722	0.521104	26.8479	2.81742	5.312	0.648182	0.112013	0.645177
δL,max	% DW	34.9907	Predicted highest lipid content attained	0.324	5.324	39.69	0.339761	0.0551653	0.36095	5	0.979324	0.996242	1.2	0.774855	0.407713	0.0271809	0.263265	0.115837	0.00100694	0.000422914	0	0.693389	0.0698295	0.763219	-0.27021	9.14934	0.525949	26.8419	2.84339	5.324	0.648182	0.116883	0.645177
δDW,max	% WW	33.8951	Predicted highest DW content attained	0.336	5.336	39.69	0.34292	0.0554933	0.364121	5	0.979168	0.996201	1.2	0.774823	0.411504	0.0274336	0.265702	0.116909	0.00102739	0.000431505	0	0.699837	0.0702447	0.770081	-0.261259	9.12172	0.530839	26.8359	2.86959	5.336	0.648183	0.121798	0.645177
				0.348	5.348	39.69	0.346108	0.0558244	0.367322	5	0.97901	0.99616	1.2	0.774791	0.41533	0.0276887	0.268162	0.117991	0.00104826	0.000440271	2.77014e-17	0.706344	0.0706639	0.777008	-0.252305	9.09436	0.535774	26.83	2.89604	5.348	0.648183	0.126759	0.645177
Values, used for modelling				0.36	5.36	39.69	0.349326	0.0561588	0.370553	5	0.978851	0.996118	1.2	0.774759	0.419192	0.0279461	0.270644	0.119083	0.00106956	0.000449214	2.78098e-17	0.712911	0.0710871	0.783998	-0.243349	9.06726	0.540754	26.8242	2.92273	5.36	0.648184	0.131766	0.645178
B0	mg	0.2646	Larval carbon at start of experiment	0.372	5.372	39.69	0.352574	0.0564964	0.373813	5	0.978691	0.996076	1.2	0.774726	0.423089	0.0282059	0.273148	0.120185	0.00109128	0.000458339	2.78098e-17	0.719539	0.0715145	0.791053	-0.23439	9.04041	0.545781	26.8184	2.94967	5.372	0.648184	0.13682	0.645178
Bmax	mg	39.69	Maximal larval carbon	0.384	5.384	39.69	0.355852	0.0568373	0.377104	5	0.97853	0.996033	1.2	0.774692	0.427022	0.0284681	0.275676	0.121297	0.00111345	0.000467648	-1.3932e-17	0.726228	0.071946	0.798174	-0.225428	9.01382	0.550855	26.8126	2.97686	5.384	0.648184	0.14192	0.645178
1/δI	%	0.2	Biomass of instar 5, % of Bmax	0.396	5.396	39.69	0.35916	0.0571815	0.380425	5	0.978368	0.99599	1.2	0.774659	0.430992	0.0287328	0.278226	0.12242	0.00113606	0.000477147	-1.39862e-17	0.732979	0.0723816	0.805361	-0.216465	8.98747	0.555975	26.807	3.0043	5.396	0.648185	0.147069	0.645178
I6	mg	7.938	Larval carbon, last moulting	0.408	5.408	39.69	0.362499	0.057529	0.383778	5	0.978204	0.995946	1.2	0.774625	0.434998	0.0289999	0.2808	0.123552	0.00115914	0.000486837	-8.32667e-17	0.739793	0.0728215	0.812615	-0.207498	8.96138	0.561143	26.8013	3.03199	5.408	0.648185	0.152264	0.645179
				0.42	5.42	39.69	0.365868	0.0578798	0.387161	5	0.978039	0.995902	1.2	0.77459	0.439042	0.0292695	0.283398	0.124695	0.00118268	0.000496724	1.38778e-17	0.74667	0.0732656	0.819936	-0.19853	8.93554	0.566358	26.7958	3.05995	5.42	0.648186	0.157509	0.645179
Performance indicator				0.432	5.432	39.69	0.369269	0.0582341	0.390576	5	0.977873	0.995857	1.2	0.774555	0.443123	0.0295415	0.286019	0.125849	0.0012067	0.000506812	0	0.75361	0.0737141	0.827324	-0.189558	8.90994	0.571622	26.7902	3.08816	5.432	0.648186	0.162802	0.645179
NGE*avg		0.532785	NGE based on carbon equivalents, from start to tp	0.444	5.444	39.69	0.372701	0.0585918	0.394023	5	0.977705	0.995812	1.2	0.77452	0.447242	0.0298161	0.288665	0.127012	0.0012312	0.000517104	0	0.760615	0.0741669	0.834782	-0.180585	8.88458	0.576934	26.7848	3.11663	5.444	0.648186	0.168144	0.645179
				0.456	5.456	39.69	0.376165	0.058953	0.397502	5	0.977537	0.995766	1.2	0.774485	0.451398	0.0300932	0.291334	0.128187	0.0012562	0.000527604	0	0.767684	0.074624	0.842308	-0.171609	8.85947	0.582296	26.7794	3.14536	5.456	0.648187	0.173536	0.64518
				0.468	5.468	39.69	0.379661	0.0593177	0.401013	5	0.977367	0.99572	1.2	0.774449	0.455594	0.0303729	0.294028	0.129372	0.00128171	0.000538317	-2.7864e-17	0.774819	0.0750857	0.849905	-0.162631	8.8346	0.587707	26.774	3.17436	5.468	0.648187	0.178978	0.64518
				0.48	5.48	39.69	0.38319	0.0596859	0.404557	5	0.977195	0.995673	1.2	0.774412	0.459828	0.0306552	0.296747	0.130569	0.00130773	0.000549247	-2.7864e-17	0.78202	0.0755518	0.857571	-0.153651	8.80997	0.593168	26.7687	3.20363	5.48	0.648188	0.18447	0.64518
				0.492	5.492	39.69	0.386751	0.0600577	0.408133	5	0.977023	0.995626	1.2	0.774376	0.464101	0.03094	0.29949	0.131776	0.00133428	0.000560399	0	0.789287	0.0760224	0.865309	-0.144668	8.78557	0.598679	26.7635	3.23317	5.492	0.648188	0.190014	0.645181
				0.504	5.504	39.69	0.390344	0.0604331	0.411743	5	0.976849	0.995578	1.2	0.774339	0.468413	0.0312276	0.302259	0.132994	0.00136137	0.000571776	2.75387e-17	0.796621	0.0764976	0.873119	-0.135684	8.76141	0.604242	26.7583	3.26298	5.504	0.648189	0.195609	0.645181
				0.516	5.516	39.69	0.393972	0.0608121	0.415387	5	0.976674	0.99553	1.2	0.774301	0.472766	0.0315177	0.305053	0.134223	0.00138901	0.000583384	2.76472e-17	0.804024	0.0769774	0.881001	-0.126697	8.73749	0.609856	26.7532	3.29307	5.516	0.648189	0.201256	0.645181
				0.528	5.528	39.69	0.397632	0.0611949	0.419064	5	0.976498	0.995481	1.2	0.774263	0.477159	0.0318106	0.307872	0.135464	0.00141721	0.000595227	-8.32667e-17	0.811494	0.0774618	0.888956	-0.117707	8.7138	0.615521	26.7481	3.32344	5.528	0.648189	0.206955	0.645181
				0.54	5.54	39.69	0.401327	0.0615813	0.422775	5	0.97632	0.995432	1.2	0.774225	0.481592	0.0321061	0.310717	0.136716	0.00144598	0.00060731	0	0.819034	0.077951	0.896985	-0.108716	8.69034	0.621239	26.743	3.35409	5.54	0.64819	0.212708	0.645182
				0.552	5.552	39.69	0.405055	0.0619715	0.426521	5	0.976141	0.995382	1.2	0.774186	0.486066	0.0324044	0.313588	0.137979	0.00147533	0.000619637	0	0.826643	0.078445	0.905088	-0.0997227	8.66711	0.62701	26.7381	3.38502	5.552	0.64819	0.218514	0.645182
				0.564	5.564	39.69	0.408818	0.0623655	0.430302	5	0.97596	0.995332	1.2	0.774147	0.490582	0.0327055	0.316485	0.139254	0.00150527	0.000632214	0	0.834323	0.0789437	0.913267	-0.0907272	8.6441	0.632835	26.7331	3.41624	5.564	0.648191	0.224374	0.645182
				0.576	5.576	39.69	0.412616	0.0627634	0.434118	5	0.975778	0.995281	1.2	0.774107	0.495139	0.0330093	0.319409	0.14054	0.00153582	0.000645046	-2.7864e-17	0.842074	0.0794473	0.921521	-0.0817297	8.62132	0.638713	26.7282	3.44774	5.576	0.648191	0.230288	0.645183
				0.588	5.588	39.69	0.416449	0.0631651	0.437969	5	0.975595	0.995229	1.2	0.774067	0.499739	0.0333159	0.32236	0.141838	0.00156699	0.000658137	-2.77556e-17	0.849896	0.0799558	0.929852	-0.07273	8.59877	0.644645	26.7234	3.47954	5.588	0.648192	0.236257	0.645183
				0.6	5.6	39.69	0.420317	0.0635707	0.441856	5	0.975411	0.995177	1.2	0.774027	0.504381	0.0336254	0.325337	0.143148	0.00159879	0.000671494	2.76472e-17	0.857791	0.0804693	0.93826	-0.0637284	8.57644	0.650632	26.7186	3.51163	5.6	0.648192	0.242282	0.645183
				0.612	5.612	39.69	0.424221	0.0639803	0.44578	5	0.975225	0.995125	1.2	0.773986	0.509066	0.0339377	0.328341	0.14447	0.00163124	0.00068512	0	0.865758	0.0809877	0.946746	-0.0547247	8.55433	0.656675	26.7139	3.54402	5.612	0.648193	0.248363	0.645183
				0.624	5.624	39.69	0.428162	0.0643939	0.449739	5	0.975038	0.995072	1.2	0.773945	0.513794	0.0342529	0.331373	0.145804	0.00166434	0.000699023	-5.55112e-17	0.873799	0.0815113	0.95531	-0.0457191	8.53244	0.662773	26.7092	3.57671	5.624	0.648193	0.2545	0.645184
				0.636	5.636	39.69	0.432138	0.0648115	0.453736	5	0.974849	0.995018	1.2	0.773903	0.518566	0.034571	0.334433	0.14715	0.00169811	0.000713207	0	0.881914	0.0820399	0.963954	-0.0367116	8.51077	0.668927	26.7046	3.6097	5.636	0.648194	0.260694	0.645184
				0.648	5.648	39.69	0.436151	0.0652332	0.457769	5	0.974659	0.994964	1.2	0.773861	0.523381	0.0348921	0.33752	0.148509	0.00173257	0.000727678	-2.77556e-17	0.890104	0.0825737	0.972678	-0.0277021	8.48931	0.675138	26.7	3.64299	5.648	0.648194	0.266946	0.645184
				0.66	5.66	39.69	0.440201	0.065659	0.46184	5	0.974467	0.994909	1.2	0.773818	0.528242	0.0352161	0.340636	0.14988	0.00176772	0.000742441	5.54027e-17	0.89837	0.0831127	0.981483	-0.0186906	8.46807	0.681407	26.6954	3.67659	5.66	0.648195	0.273256	0.645185
				0.672	5.672	39.69	0.444289	0.066089	0.465949	5	0.974274	0.994853	1.2	0.773775	0.533147	0.0355431	0.34378	0.151263	0.00180358	0.000757504	2.76472e-17	0.906712	0.083657	0.990369	-0.00967736	8.44705	0.687733	26.6909	3.71051	5.672	0.648195	0.279624	0.645185
				0.684	5.684	39.69	0.448414	0.0665232	0.470096	5	0.97408	0.994797	1.2	0.773731	0.538097	0.0358732	0.346952	0.152659	0.00184017	0.000772871	2.75387e-17	0.915131	0.0842066	0.999338	-0.000662223	8.42623	0.694118	26.6865	3.74473	5.684	0.648196	0.286051	0.645185
				0.696	5.696	39.69	0.452578	0.0669616	0.474282	5	0.973884	0.99474	1.2	0.773687	0.543093	0.0362062	0.350154	0.154068	0.0018775	0.000788549	8.30499e-17	0.923628	0.0847615	1.00839	0.00835475	8.40563	0.700562	26.6821	3.77927	5.696	0.648196	0.292538	0.645186
				0.708	5.708	39.69	0.45678	0.0674043	0.478506	5	0.973686	0.994683	1.2	0.773642	0.548136	0.0365424	0.353384	0.155489	0.00191558	0.000804544	-5.55112e-17	0.932203	0.0853219	1.01753	0.0173735	8.38524	0.707065	26.6777	3.81414	5.708	0.648197	0.299086	0.645186
				0.72	5.72	39.69	0.46102	0.0678514	0.48277	5	0.973487	0.994625	1.2	0.773597	0.553224	0.0368816	0.356644	0.156923	0.00195443	0.000820862	-2.77556e-17	0.940858	0.0858878	1.02675	0.0263941	8.36505	0.713628	26.6734	3.84932	5.72	0.648197	0.305694	0.645186
				0.732	5.732	39.69	0.4653	0.0683028	0.487073	5	0.973287	0.994567	1.2	0.773552	0.55836	0.037224	0.359934	0.158371	0.00199407	0.000837511	0	0.949592	0.0864592	1.03605	0.0354165	8.34508	0.720252	26.6692	3.88483	5.732	0.648198	0.312364	0.645187
				0.744	5.744	39.69	0.469619	0.0687587	0.491416	5	0.973085	0.994507	1.2	0.773506	0.563543	0.0375695	0.363253	0.159831	0.00203451	0.000854496	0	0.958407	0.0870363	1.04544	0.0444405	8.3253	0.726937	26.665	3.92066	5.744	0.648198	0.319095	0.645187
				0.756	5.756	39.69	0.473978	0.069219	0.495799	5	0.972882	0.994447	1.2	0.773459	0.568774	0.0379183	0.366603	0.161305	0.00207577	0.000871825	-5.54027e-17	0.967303	0.0876189	1.05492	0.0534663	8.30573	0.733683	26.6608	3.95683	5.756	0.648199	0.325889	0.645187
				0.768	5.768	39.69	0.478377	0.0696838	0.500224	5	0.972677	0.994387	1.2	0.773412	0.574053	0.0382702	0.369983	0.162792	0.00211787	0.000889504	0	0.976281	0.0882073	1.06449	0.0624939	8.28636	0.740491	26.6567	3.99333	5.768	0.648199	0.332746	0.645188
				0.78	5.78	39.69	0.482817	0.0701532	0.504689	5	0.97247	0.994326	1.2	0.773365	0.579381	0.0386254	0.373394	0.164293	0.00216081	0.00090754	-2.76472e-17	0.985341	0.0888015	1.07414	0.071523	8.2672	0.747363	26.6526	4.03017	5.78	0.6482	0.339666	0.645188
				0.792	5.792	39.69	0.487298	0.0706272	0.509195	5	0.972262	0.994264	1.2	0.773316	0.584758	0.0389838	0.376836	0.165808	0.00220462	0.000925941	0	0.994486	0.0894015	1.08389	0.0805539	8.24823	0.754297	26.6485	4.06734	5.792	0.648201	0.346651	0.645189
				0.804	5.804	39.69	0.49182	0.0711059	0.513744	5	0.972053	0.994202	1.2	0.773268	0.590184	0.0393456	0.380309	0.167336	0.00224932	0.000944714	-2.75387e-17	1.00371	0.0900074	1.09372	0.0895863	8.22946	0.761296	26.6445	4.10486	5.804	0.648201	0.353701	0.645189
				0.816	5.816	39.69	0.496384	0.0715892	0.518335	5	0.971842	0.994138	1.2	0.773219	0.59566	0.0397107	0.383813	0.168878	0.00229492	0.000963866	-5.54027e-17	1.01303	0.0906193	1.10365	0.0986204	8.21089	0.768359	26.6406	4.14273	5.816	0.648202	0.360816	0.645189
				0.828	5.828	39.69	0.500989	0.0720773	0.522968	5	0.971629	0.994074	1.2	0.773169	0.601187	0.0400792	0.38735	0.170434	0.00234144	0.000983406	-2.81893e-17	1.02243	0.0912371	1.11366	0.107656	8.19251	0.775487	26.6367	4.18095	5.828	0.648202	0.367997	0.64519
				0.84	5.84	39.69	0.505638	0.0725702	0.527644	5	0.971415	0.99401	1.2	0.773119	0.606765	0.040451	0.390918	0.172004	0.0023889	0.00100334	0	1.03191	0.0918611	1.12377	0.116693	8.17433	0.78268	26.6328	4.21952	5.84	0.648203	0.375245	0.64519
				0.852	5.852	39.69	0.510329	0.073068	0.532364	5	0.971199	0.993945	1.2	0.773068	0.612394	0.0408263	0.394519	0.173588	0.00243733	0.00102368	0	1.04149	0.0924912	1.13398	0.125732	8.15634	0.78994	26.629	4.25844	5.852	0.648203	0.38256	0.64519
				0.864	5.864	39.69	0.515063	0.0735707	0.537127	5	0.970981	0.993879	1.2	0.773017	0.618076	0.041205	0.398152	0.175187	0.00248673	0.00104442	-2.81893e-17	1.05115	0.0931275	1.14428	0.134772	8.13855	0.797267	26.6252	4.29772	5.864	0.648204	0.389943	0.645191
				0.876	5.876	39.69	0.519841	0.0740783	0.541935	5	0.970762	0.993812	1.2	0.772965	0.623809	0.0415873	0.401819	0.1768	0.00253712	0.00106559	0	1.0609	0.09377	1.15467	0.143814	8.12094	0.804661	26.6214	4.33737	5.876	0.648205	0.397394	0.645191
				0.888	5.888	39.69	0.524663	0.0745909	0.546787	5	0.970542	0.993745	1.2	0.772913	0.629595	0.041973	0.405518	0.178428	0.00258854	0.00108719	5.55112e-17	1.07074	0.0944189	1.16516	0.152857	8.10352	0.812124	26.6177	4.37738	5.888	0.648205	0.404914	0.645192
				0.9	5.9	39.69	0.529529	0.0751086	0.551685	5	0.970319	0.993677	1.2	0.77286	0.635435	0.0423623	0.409251	0.180071	0.00264099	0.00110922	0	1.08067	0.0950742	1.17575	0.161902	8.08629	0.819655	26.6141	4.41776	5.9	0.648206	0.412504	0.645192
				0.912	5.912	39.69	0.53444	0.0756314	0.556627	5	0.970095	0.993608	1.2	0.772806	0.641328	0.0427552	0.413018	0.181728	0.0026945	0.00113169	-2.79724e-17	1.09069	0.095736	1.18643	0.170948	8.06925	0.827255	26.6104	4.45851	5.912	0.648207	0.420165	0.645192
				0.924	5.924	39.69	0.539396	0.0761594	0.561616	5	0.969869	0.993538	1.2	0.772752	0.647275	0.0431517	0.416819	0.183401	0.0027491	0.00115462	-1.11239e-16	1.10081	0.0964043	1.19721	0.179996	8.05239	0.834925	26.6069	4.49964	5.924	0.648207	0.427897	0.645193
				0.936	5.936	39.69	0.544398	0.0766925	0.566651	5	0.969642	0.993468	1.2	0.772697	0.653277	0.0435518	0.420655	0.185088	0.00280479	0.00117801	8.32667e-17	1.11102	0.0970792	1.2081	0.189045	8.03572	0.842666	26.6033	4.54114	5.936	0.648208	0.4357	0.645193
				0.948	5.948	39.69	0.549446	0.077231	0.571732	5	0.969413	0.993397	1.2	0.772642	0.659335	0.0439557	0.424525	0.186791	0.00286161	0.00120188	-5.5728e-17	1.12132	0.0977607	1.21908	0.198095	8.01923	0.850478	26.5998	4.58303	5.948	0.648208	0.443576	0.645194
				0.96	5.96	39.69	0.55454	0.0777748	0.576861	5	0.969182	0.993325	1.2	0.772586	0.665448	0.0443632	0.42843	0.188509	0.00291958	0.00122622	5.52943e-17	1.13171	0.0984491	1.23016	0.207147	8.00293	0.858361	26.5964	4.62531	5.96	0.648209	0.451524	0.645194
				0.972	5.972	39.69	0.559681	0.0783239	0.582037	5	0.968949	0.993252	1.2	0.77253	0.671617	0.0447745	0.43237	0.190243	0.00297872	0.00125106	-2.77556e-17	1.14221	0.0991442	1.24135	0.2162	7.9868	0.866318	26.5929	4.66797	5.972	0.64821	0.459547	0.645194
				0.984	5.984	39.69	0.56487	0.0788785	0.587261	5	0.968715	0.993179	1.2	0.772472	0.677844	0.0451896	0.436346	0.191992	0.00303905	0.0012764	5.52943e-17	1.1528	0.0998462	1.25264	0.225254	7.97085	0.874347	26.5896	4.71103	5.984	0.64821	0.467643	0.645195
				0.996	5.996	39.69	0.570106	0.0794386	0.592534	5	0.968479	0.993105	1.2	0.772415	0.684127	0.0456085	0.440358	0.193758	0.00310059	0.00130225	0	1.16348	0.100555	1.26404	0.23431	7.95509	0.88245	26.5862	4.75448	5.996	0.648211	0.475815	0.645195
				1.008	6.008	39.69	0.57539	0.0800042	0.597855	5	0.968241	0.99303	1.2	0.772356	0.690468	0.0460312	0.444406	0.195539	0.00316338	0.00132862	5.50775e-17	1.17427	0.101271	1.27554	0.243367	7.93949	0.890628	26.5829	4.79833	6.008	0.648212	0.484063	0.645196
				1.02	6.02	39.69	0.580723	0.0805755	0.603226	5	0.968001	0.992954	1.2	0.772297	0.696868	0.0464578	0.448491	0.197336	0.00322744	0.00135552	-2.77556e-17	1.18515	0.101994	1.28714	0.252425	7.92408	0.898881	26.5796	4.84259	6.02	0.648212	0.492387	0.645196
				1.032	6.032	39.69	0.586105	0.0811524	0.608647	5	0.96776	0.992877	1.2	0.772238	0.703326	0.0468884	0.452612	0.199149	0.00329279	0.00138297	-5.55112e-17	1.19613	0.102725	1.29886	0.261485	7.90884	0.907209	26.5764	4.88725	6.032	0.648213	0.500788	0.645197
				1.044	6.044	39.69	0.591536	0.081735	0.614118	5	0.967517	0.9928	1.2	0.772177	0.709843	0.0473229	0.456771	0.200979	0.00335945	0.00141097	-5.59448e-17	1.20722	0.103462	1.31068	0.270545	7.89378	0.915615	26.5732	4.93233	6.044	0.648214	0.509267	0.645197
				1.056	6.056	39.69	0.597017	0.0823235	0.619639	5	0.967272	0.992721	1.2	0.772117	0.716421	0.0477614	0.460967	0.202825	0.00342746	0.00143953	-8.32667e-17	1.2184	0.104207	1.32261	0.279607	7.87889	0.924097	26.5701	4.97782	6.056	0.648215	0.517825	0.645197
				1.068	6.068	39.69	0.602549	0.0829178	0.625212	5	0.967025	0.992642	1.2	0.772055	0.723059	0.0482039	0.465201	0.204688	0.00349684	0.00146867	-8.34836e-17	1.22969	0.104959	1.33465	0.28867	7.86417	0.932657	26.567	5.02373	6.068	0.648215	0.526462	0.645198
				1.08	6.08	39.69	0.608131	0.083518	0.630836	5	0.966776	0.992562	1.2	0.771993	0.729758	0.0486505	0.469473	0.206568	0.00356762	0.0014984	0	1.24108	0.105719	1.3468	0.297734	7.84962	0.941296	26.5639	5.07006	6.08	0.648216	0.535178	0.645198
				1.092	6.092	39.69	0.613765	0.0841241	0.636513	5	0.966526	0.992481	1.2	0.77193	0.736518	0.0491012	0.473784	0.208465	0.00363983	0.00152873	0	1.25258	0.106486	1.35907	0.306799	7.83524	0.950014	26.5608	5.11681	6.092	0.648217	0.543976	0.645199
				1.104	6.104	39.69	0.619451	0.0847364	0.642242	5	0.966273	0.992399	1.2	0.771866	0.743341	0.049556	0.478133	0.210378	0.00371349	0.00155967	0	1.26418	0.107261	1.37145	0.315866	7.82103	0.958812	26.5578	5.164	6.104	0.648218	0.552855	0.645199
				1.116	6.116	39.69	0.625188	0.0853547	0.648024	5	0.966019	0.992317	1.2	0.771802	0.750226	0.0500151	0.482521	0.212309	0.00378864	0.00159123	2.77556e-17	1.27589	0.108044	1.38394	0.324933	7.80699	0.967691	26.5549	5.21162	6.116	0.648218	0.561817	0.6452
				1.128	6.128	39.69	0.630978	0.0859792	0.65386	5	0.965763	0.992233	1.2	0.771737	0.757174	0.0504783	0.486949	0.214258	0.0038653	0.00162343	-5.59448e-17	1.28771	0.108834	1.39655	0.334002	7.79312	0.976651	26.5519	5.25968	6.128	0.648219	0.570861	0.6452
				1.14	6.14	39.69	0.636822	0.0866099	0.659749	5	0.965504	0.992149	1.2	0.771671	0.764186	0.0509457	0.491417	0.216224	0.00394351	0.00165627	-2.75387e-17	1.29964	0.109633	1.40927	0.343071	7.77941	0.985694	26.549	5.30818	6.14	0.64822	0.579989	0.645201
				1.152	6.152	39.69	0.642719	0.0872469	0.665694	5	0.965244	0.992063	1.2	0.771605	0.771263	0.0514175	0.495925	0.218207	0.00402329	0.00168978	2.79724e-17	1.31167	0.110439	1.42211	0.352142	7.76586	0.994819	26.5462	5.35712	6.152	0.648221	0.589202	0.645201
				1.164	6.164	39.69	0.64867	0.0878903	0.671693	5	0.964982	0.991977	1.2	0.771538	0.778404	0.0518936	0.500473	0.220208	0.00410467	0.00172396	-2.79724e-17	1.32382	0.111254	1.43507	0.361213	7.75248	1.00403	26.5433	5.40652	6.164	0.648221	0.5985	0.645202
				1.176	6.176	39.69	0.654676	0.0885401	0.677748	5	0.964719	0.99189	1.2	0.77147	0.785611	0.052374	0.505063	0.222228	0.0041877	0.00175884	5.48606e-17	1.33607	0.112076	1.44815	0.370286	7.73927	1.01332	26.5405	5.45637	6.176	0.648222	0.607884	0.645202
				1.188	6.188	39.69	0.660736	0.0891965	0.683859	5	0.964453	0.991802	1.2	0.771401	0.792884	0.0528589	0.509693	0.224265	0.0042724	0.00179441	5.52943e-17	1.34844	0.112907	1.46135	0.37936	7.72621	1.0227	26.5378	5.50667	6.188	0.648223	0.617355	0.645203
				1.2	6.2	39.69	0.666853	0.0898594	0.690027	5	0.964185	0.991713	1.2	0.771332	0.800223	0.0533482	0.514365	0.226321	0.00435881	0.0018307	0	1.36092	0.113746	1.47467	0.388434	7.71332	1.03216	26.5351	5.55744	6.2	0.648224	0.626914	0.645203
				1.212	6.212	39.69	0.673025	0.0905289	0.696251	5	0.963915	0.991623	1.2	0.771262	0.80763	0.053842	0.519079	0.228395	0.00444695	0.00186772	2.71051e-17	1.37352	0.114594	1.48811	0.39751	7.70059	1.04172	26.5324	5.60868	6.212	0.648225	0.636561	0.645204
				1.224	6.224	39.69	0.679254	0.0912052	0.702534	5	0.963643	0.991532	1.2	0.771191	0.815105	0.0543403	0.523835	0.230487	0.00453687	0.00190549	2.71051e-17	1.38623	0.11545	1.50168	0.406586	7.68802	1.05135	26.5297	5.66038	6.224	0.648225	0.646297	0.645204
				1.236	6.236	39.69	0.68554	0.0918882	0.708874	5	0.963369	0.99144	1.2	0.77112	0.822648	0.0548432	0.528633	0.232599	0.0046286	0.00194401	2.75387e-17	1.39906	0.116314	1.51538	0.415663	7.6756	1.06108	26.5271	5.71256	6.236	0.648226	0.656124	0.645205
				1.248	6.248	39.69	0.691884	0.0925781	0.715273	5	0.963093	0.991347	1.2	0.771047	0.83026	0.0553507	0.533475	0.234729	0.00472217	0.00198331	-2.86229e-17	1.41201	0.117187	1.52919	0.424741	7.66335	1.0709	26.5245	5.76522	6.248	0.648227	0.666041	0.645205
				1.26	6.26	39.69	0.698285	0.0932749	0.721732	5	0.962815	0.991253	1.2	0.770974	0.837942	0.0558628	0.53836	0.236878	0.00481763	0.0020234	-5.63785e-17	1.42507	0.11807	1.54314	0.43382	7.65125	1.0808	26.5219	5.81836	6.26	0.648228	0.67605	0.645206
				1.272	6.272	39.69	0.704746	0.0939788	0.72825	5	0.962535	0.991158	1.2	0.7709	0.845695	0.0563796	0.543289	0.239047	0.00491501	0.0020643	0	1.43826	0.11896	1.55722	0.4429	7.6393	1.0908	26.5194	5.87199	6.272	0.648229	0.686152	0.645207
				1.284	6.284	39.69	0.711265	0.0946897	0.734828	5	0.962253	0.991062	1.2	0.770826	0.853518	0.0569012	0.548261	0.241235	0.00501434	0.00210602	-2.81893e-17	1.45156	0.11986	1.57142	0.451981	7.62751	1.10089	26.5169	5.92611	6.284	0.64823	0.696347	0.645207
				1.296	6.296	39.69	0.717844	0.0954078	0.741468	5	0.961969	0.990965	1.2	0.77075	0.861413	0.0574275	0.553279	0.243443	0.00511568	0.00214858	-2.77556e-17	1.46499	0.120769	1.58576	0.461062	7.61588	1.11107	26.5145	5.98072	6.296	0.648231	0.706637	0.645208
				1.308	6.308	39.69	0.724484	0.0961331	0.748168	5	0.961682	0.990867	1.2	0.770674	0.86938	0.0579587	0.558341	0.24567	0.00521905	0.002192	0	1.47854	0.121687	1.60023	0.470144	7.6044	1.12134	26.5121	6.03584	6.308	0.648232	0.717022	0.645208
				1.32	6.32	39.69	0.731184	0.0968658	0.754931	5	0.961394	0.990767	1.2	0.770597	0.87742	0.0584947	0.563448	0.247917	0.0053245	0.00223629	2.68882e-17	1.49221	0.122615	1.61483	0.479227	7.59307	1.13171	26.5097	6.09146	6.32	0.648232	0.727503	0.645209
				1.332	6.332	39.69	0.737945	0.0976058	0.761756	5	0.961103	0.990667	1.2	0.770519	0.885534	0.0590356	0.568601	0.250184	0.00543207	0.00228147	-5.59448e-17	1.50601	0.123552	1.62956	0.488311	7.58189	1.14217	26.5073	6.14759	6.332	0.648233	0.73808	0.645209
				1.344	6.344	39.69	0.744768	0.0983533	0.768645	5	0.960811	0.990566	1.2	0.77044	0.893722	0.0595815	0.573799	0.252472	0.0055418	0.00232755	0	1.51994	0.124498	1.64443	0.497396	7.57087	1.15273	26.505	6.20424	6.344	0.648234	0.748756	0.64521
				1.356	6.356	39.69	0.751654	0.0991084	0.775597	5	0.960516	0.990464	1.2	0.770361	0.901985	0.0601323	0.579044	0.25478	0.00565373	0.00237457	-5.55112e-17	1.53399	0.125454	1.65944	0.506481	7.55999	1.16338	26.5027	6.2614	6.356	0.648235	0.75953	0.645211
				1.368	6.368	39.69	0.758602	0.0998711	0.782613	5	0.960218	0.99036	1.2	0.77028	0.910323	0.0606882	0.584336	0.257108	0.00576792	0.00242253	0	1.54817	0.126419	1.67459	0.515567	7.54927	1.17414	26.5004	6.31909	6.368	0.648236	0.770404	0.645211
				1.38	6.38	39.69	0.765614	0.100641	0.789694	5	0.959919	0.990255	1.2	0.770199	0.918737	0.0612491	0.589675	0.259457	0.0058844	0.00247145	-5.55112e-17	1.56248	0.127394	1.68987	0.524653	7.53869	1.18498	26.4982	6.37731	6.38	0.648237	0.781378	0.645212
				1.392	6.392	39.69	0.77269	0.10142	0.796841	5	0.959618	0.99015	1.2	0.770116	0.927229	0.0618152	0.595062	0.261827	0.00600322	0.00252135	0	1.57692	0.128379	1.7053	0.53374	7.52826	1.19593	26.496	6.43606	6.392	0.648238	0.792454	0.645212
				1.404	6.404	39.69	0.779831	0.102206	0.804054	5	0.959314	0.990043	1.2	0.770033	0.935797	0.0623865	0.600496	0.264218	0.00612442	0.00257226	5.46438e-17	1.59149	0.129374	1.72087	0.542828	7.51798	1.20698	26.4939	6.49534	6.404	0.648239	0.803632	0.645213
				1.416	6.416	39.69	0.787037	0.103	0.811333	5	0.959008	0.989935	1.2	0.769949	0.944445	0.062963	0.605979	0.266631	0.00624806	0.00262419	5.46438e-17	1.6062	0.13038	1.73658	0.551916	7.50785	1.21813	26.4917	6.55517	6.416	0.64824	0.814914	0.645214
				1.428	6.428	39.69	0.794309	0.103802	0.81868	5	0.958699	0.989826	1.2	0.769864	0.953171	0.0635447	0.61151	0.269064	0.00637418	0.00267716	-5.59448e-17	1.62104	0.131395	1.75243	0.561005	7.49786	1.22938	26.4896	6.61555	6.428	0.648241	0.826299	0.645214
				1.44	6.44	39.69	0.801647	0.104612	0.826095	5	0.958389	0.989715	1.2	0.769779	0.961976	0.0641318	0.617091	0.27152	0.00650284	0.00273119	5.55112e-17	1.63601	0.132421	1.76844	0.570095	7.48802	1.24074	26.4875	6.67648	6.44	0.648242	0.83779	0.645215
				1.452	6.452	39.69	0.809052	0.105431	0.833578	5	0.958076	0.989604	1.2	0.769692	0.970863	0.0647242	0.622721	0.273997	0.00663407	0.00278631	0	1.65113	0.133457	1.78458	0.579185	7.47832	1.25219	26.4855	6.73796	6.452	0.648243	0.849387	0.645215
				1.464	6.464	39.69	0.816525	0.106258	0.84113	5	0.957761	0.989491	1.2	0.769604	0.97983	0.065322	0.628401	0.276496	0.00676794	0.00284253	-5.55112e-17	1.66638	0.134504	1.80088	0.588276	7.46876	1.26376	26.4835	6.80001	6.464	0.648244	0.861091	0.645216
				1.476	6.476	39.69	0.824066	0.107093	0.848752	5	0.957443	0.989377	1.2	0.769516	0.988879	0.0659252	0.634131	0.279018	0.00690449	0.00289989	0	1.68177	0.135561	1.81733	0.597367	7.45935	1.27542	26.4815	6.86263	6.476	0.648245	0.872904	0.645217
				1.488	6.488	39.69	0.831675	0.107937	0.856445	5	0.957123	0.989262	1.2	0.769426	0.99801	0.066534	0.639912	0.281561	0.00704379	0.00295839	5.50775e-17	1.6973	0.136629	1.83393	0.606459	7.45008	1.2872	26.4796	6.92581	6.488	0.648246	0.884825	0.645217
				1.5	6.5	39.69	0.839354	0.108789	0.864208	5	0.956801	0.989146	1.2	0.769335	1.00722	0.0671483	0.645745	0.284128	0.00718587	0.00301807	0	1.71297	0.137708	1.85068	0.615551	7.44096	1.29908	26.4776	6.98958	6.5	0.648247	0.896856	0.645218
				1.512	6.512	39.69	0.847103	0.10965	0.872043	5	0.956476	0.989028	1.2	0.769244	1.01652	0.0677682	0.651629	0.286717	0.00733081	0.00307894	-5.59448e-17	1.72878	0.138798	1.86758	0.624643	7.43197	1.31107	26.4758	7.05392	6.512	0.648248	0.908999	0.645219
				1.524	6.524	39.69	0.854923	0.11052	0.879951	5	0.956149	0.988909	1.2	0.769152	1.02591	0.0683938	0.657565	0.289329	0.00747865	0.00314103	1.10589e-16	1.74474	0.139899	1.88464	0.633736	7.42313	1.32317	26.4739	7.11886	6.524	0.648249	0.921253	0.645219
				1.536	6.536	39.69	0.862813	0.111399	0.887931	5	0.95582	0.988789	1.2	0.769058	1.03538	0.0690251	0.663554	0.291964	0.00762945	0.00320437	0	1.76084	0.141012	1.90186	0.64283	7.41442	1.33537	26.4721	7.18439	6.536	0.64825	0.933621	0.64522
				1.548	6.548	39.69	0.870776	0.112287	0.895985	5	0.955488	0.988667	1.2	0.768964	1.04493	0.0696621	0.669595	0.294622	0.00778328	0.00326898	5.46438e-17	1.77709	0.142135	1.91923	0.651924	7.40586	1.34769	26.4703	7.25051	6.548	0.648252	0.946103	0.645221
				1.56	6.56	39.69	0.878811	0.113184	0.904114	5	0.955153	0.988545	1.2	0.768868	1.05457	0.0703049	0.67569	0.297304	0.00794019	0.00333488	-5.63785e-17	1.79349	0.143271	1.93676	0.661018	7.39743	1.36013	26.4685	7.31724	6.56	0.648253	0.9587	0.645222
				1.572	6.572	39.69	0.886919	0.11409	0.912317	5	0.954816	0.988421	1.2	0.768772	1.0643	0.0709536	0.681838	0.300009	0.00810024	0.0034021	1.11022e-16	1.81004	0.144418	1.95446	0.670113	7.38915	1.37267	26.4668	7.38458	6.572	0.648254	0.971413	0.645222
				1.584	6.584	39.69	0.895101	0.115005	0.920597	5	0.954477	0.988295	1.2	0.768674	1.07412	0.0716081	0.688041	0.302738	0.0082635	0.00347067	0	1.82674	0.145576	1.97231	0.679208	7.381	1.38533	26.465	7.45253	6.584	0.648255	0.984244	0.645223
				1.596	6.596	39.69	0.903358	0.11593	0.928952	5	0.954135	0.988169	1.2	0.768576	1.08403	0.0722686	0.694299	0.305491	0.00843002	0.00354061	1.10155e-16	1.84359	0.146747	1.99033	0.688303	7.37299	1.3981	26.4634	7.5211	6.596	0.648256	0.997193	0.645224
				1.608	6.608	39.69	0.91169	0.116865	0.937385	5	0.953791	0.98804	1.2	0.768476	1.09403	0.0729352	0.700611	0.308269	0.00859988	0.00361195	0	1.86059	0.14793	2.00852	0.697399	7.36511	1.41099	26.4617	7.59029	6.608	0.648257	1.01026	0.645224
				1.62	6.62	39.69	0.920097	0.117808	0.945896	5	0.953444	0.987911	1.2	0.768375	1.10412	0.0736078	0.70698	0.311071	0.00877314	0.00368472	-1.11022e-16	1.87775	0.149125	2.02687	0.706494	7.35737	1.424	26.4601	7.66012	6.62	0.648259	1.02345	0.645225
				1.632	6.632	39.69	0.928581	0.118762	0.954485	5	0.953095	0.98778	1.2	0.768273	1.1143	0.0742865	0.713404	0.313898	0.00894987	0.00375895	1.65232e-16	1.89506	0.150332	2.04539	0.715591	7.34977	1.43712	26.4585	7.73058	6.632	0.64826	1.03676	0.645226
				1.644	6.644	39.69	0.937142	0.119726	0.963153	5	0.952743	0.987648	1.2	0.768171	1.12457	0.0749713	0.719885	0.316749	0.00913013	0.00383466	0	1.91253	0.151551	2.06409	0.724687	7.3423	1.45037	26.4569	7.80169	6.644	0.648261	1.05019	0.645227
				1.656	6.656	39.69	0.94578	0.120699	0.971901	5	0.952388	0.987514	1.2	0.768067	1.13494	0.0756624	0.726422	0.319626	0.009314	0.00391188	1.64799e-16	1.93016	0.152784	2.08295	0.733784	7.33497	1.46373	26.4554	7.87344	6.656	0.648262	1.06375	0.645227
				1.668	6.668	39.69	0.954497	0.121683	0.98073	5	0.952031	0.987379	1.2	0.767962	1.1454	0.0763598	0.733017	0.322528	0.00950155	0.00399065	-5.72459e-17	1.94795	0.154028	2.10198	0.742881	7.32777	1.47722	26.4539	7.94584	6.668	0.648263	1.07743	0.645228
				1.68	6.68	39.69	0.963293	0.122676	0.98964	5	0.951671	0.987243	1.2	0.767855	1.15595	0.0770635	0.73967	0.325455	0.00969285	0.004071	0	1.9659	0.155286	2.12119	0.751978	7.32071	1.49083	26.4524	8.01891	6.68	0.648265	1.09124	0.645229
				1.692	6.692	39.69	0.972169	0.12368	0.998633	5	0.951308	0.987105	1.2	0.767748	1.1666	0.0777736	0.746381	0.328408	0.00988797	0.00415295	-1.12757e-16	1.98402	0.156557	2.14058	0.761075	7.31378	1.50456	26.4509	8.09263	6.692	0.648266	1.10518	0.64523
				1.704	6.704	39.69	0.981126	0.124694	1.00771	5	0.950943	0.986965	1.2	0.76764	1.17735	0.0784901	0.753151	0.331386	0.010087	0.00423654	-5.72459e-17	2.0023	0.157841	2.16014	0.770173	7.30698	1.51841	26.4495	8.16703	6.704	0.648267	1.11924	0.645231
				1.716	6.716	39.69	0.990164	0.125719	1.01687	5	0.950575	0.986824	1.2	0.76753	1.1882	0.0792131	0.75998	0.334391	0.01029	0.0043218	5.55112e-17	2.02074	0.159138	2.17988	0.77927	7.30032	1.5324	26.4481	8.24211	6.716	0.648268	1.13343	0.645231
				1.728	6.728	39.69	0.999284	0.126755	1.02611	5	0.950205	0.986682	1.2	0.767419	1.19914	0.0799427	0.766869	0.337422	0.010497	0.00440876	0	2.03935	0.160449	2.1998	0.788368	7.29379	1.5465	26.4467	8.31787	6.728	0.64827	1.14776	0.645232
				1.74	6.74	39.69	1.00849	0.127801	1.03544	5	0.949831	0.986538	1.2	0.767307	1.21018	0.0806789	0.773819	0.34048	0.0107082	0.00449746	1.64799e-16	2.05813	0.161773	2.21991	0.797466	7.28739	1.56074	26.4454	8.39431	6.74	0.648271	1.16221	0.645233
				1.752	6.752	39.69	1.01777	0.128858	1.04485	5	0.949455	0.986392	1.2	0.767194	1.22133	0.0814217	0.780828	0.343564	0.0109236	0.00458793	5.37764e-17	2.07709	0.163111	2.2402	0.806564	7.28112	1.57511	26.4441	8.47145	6.752	0.648272	1.1768	0.645234
				1.764	6.764	39.69	1.02714	0.129926	1.05435	5	0.949076	0.986245	1.2	0.76708	1.23257	0.0821713	0.787899	0.346676	0.0111433	0.00468021	1.10155e-16	2.09621	0.164463	2.26067	0.815662	7.27498	1.5896	26.4428	8.54929	6.764	0.648274	1.19153	0.645235
				1.776	6.776	39.69	1.0366	0.131005	1.06394	5	0.948695	0.986097	1.2	0.766964	1.24392	0.0829277	0.795032	0.349814	0.0113674	0.00477433	0	2.1155	0.165829	2.28133	0.82476	7.26897	1.60423	26.4415	8.62784	6.776	0.648275	1.20638	0.645236
				1.788	6.788	39.69	1.04614	0.132096	1.07362	5	0.94831	0.985946	1.2	0.766847	1.25536	0.083691	0.802227	0.35298	0.011596	0.00487032	5.55112e-17	2.13497	0.16721	2.30218	0.833858	7.26309	1.61898	26.4403	8.7071	6.788	0.648276	1.22138	0.645236
				1.8	6.8	39.69	1.05576	0.133198	1.08338	5	0.947923	0.985795	1.2	0.766729	1.26692	0.0844611	0.809485	0.356173	0.0118291	0.00496824	-2.23779e-16	2.15462	0.168604	2.32322	0.842956	7.25735	1.63388	26.4391	8.78708	6.8	0.648278	1.23651	0.645237
				1.812	6.812	39.69	1.06548	0.134311	1.09324	5	0.947533	0.985641	1.2	0.76661	1.27857	0.0852382	0.816805	0.359394	0.0120669	0.0050681	-1.1189e-16	2.17444	0.170014	2.34446	0.852054	7.25173	1.6489	26.4379	8.86779	6.812	0.648279	1.25179	0.645238
				1.824	6.824	39.69	1.07528	0.135436	1.10319	5	0.94714	0.985486	1.2	0.766489	1.29034	0.0860223	0.82419	0.362644	0.0123094	0.00516996	-5.55112e-17	2.19445	0.171438	2.36589	0.861152	7.24624	1.66406	26.4368	8.94923	6.824	0.648281	1.2672	0.645239
				1.836	6.836	39.69	1.08517	0.136573	1.11323	5	0.946744	0.985329	1.2	0.766367	1.3022	0.0868136	0.831638	0.365921	0.0125568	0.00527385	-5.63785e-17	2.21463	0.172877	2.38751	0.87025	7.24088	1.67936	26.4356	9.0314	6.836	0.648282	1.28276	0.64524
				1.848	6.848	39.69	1.09515	0.137721	1.12336	5	0.946346	0.985171	1.2	0.766244	1.31418	0.0876119	0.839151	0.369227	0.0128091	0.0053798	1.64799e-16	2.235	0.174331	2.40933	0.879348	7.23565	1.6948	26.4345	9.11432	6.848	0.648284	1.29845	0.645241
				1.86	6.86	39.69	1.10522	0.138882	1.13358	5	0.945944	0.985011	1.2	0.76612	1.32626	0.0884175	0.84673	0.372561	0.0130664	0.00548787	0	2.25555	0.1758	2.43135	0.888446	7.23055	1.71038	26.4335	9.198	6.86	0.648285	1.3143	0.645242
				1.872	6.872	39.69	1.11538	0.140055	1.1439	5	0.94554	0.984849	1.2	0.765994	1.33846	0.0892304	0.854374	0.375924	0.0133288	0.0055981	-5.63785e-17	2.27629	0.177285	2.45357	0.897544	7.22557	1.72609	26.4324	9.28242	6.872	0.648286	1.33028	0.645243
				1.884	6.884	39.69	1.12563	0.14124	1.15431	5	0.945132	0.984686	1.2	0.765867	1.35076	0.0900506	0.862084	0.379317	0.0135965	0.00571051	-5.55112e-17	2.29721	0.178785	2.47599	0.906642	7.22073	1.74195	26.4314	9.36762	6.884	0.648288	1.34642	0.645244
				1.896	6.896	39.69	1.13598	0.142438	1.16482	5	0.944721	0.98452	1.2	0.765738	1.36317	0.0908782	0.869861	0.382739	0.0138694	0.00582517	1.10155e-16	2.31832	0.180301	2.49862	0.915739	7.21601	1.75795	26.4304	9.45358	6.896	0.648289	1.3627	0.645245
				1.908	6.908	39.69	1.14642	0.143648	1.17542	5	0.944308	0.984353	1.2	0.765608	1.3757	0.0917132	0.877705	0.38619	0.0141479	0.00594211	0	2.33962	0.181833	2.52146	0.924837	7.21142	1.7741	26.4295	9.54033	6.908	0.648291	1.37914	0.645246
				1.92	6.92	39.69	1.15695	0.144871	1.18612	5	0.943891	0.984185	1.2	0.765477	1.38834	0.0925558	0.885617	0.389671	0.0144318	0.00606137	0	2.36112	0.183381	2.5445	0.933934	7.20695	1.79039	26.4285	9.62785	6.92	0.648293	1.39572	0.645246
				1.932	6.932	39.69	1.16758	0.146107	1.19692	5	0.943472	0.984014	1.2	0.765344	1.40109	0.093406	0.893597	0.393183	0.0147215	0.00618301	2.2031e-16	2.38281	0.184945	2.56775	0.943031	7.20262	1.80683	26.4276	9.71617	6.932	0.648294	1.41246	0.645247
				1.944	6.944	39.69	1.1783	0.147356	1.20782	5	0.943049	0.983842	1.2	0.76521	1.41396	0.0942639	0.901646	0.396724	0.0150168	0.00630707	2.2031e-16	2.40469	0.186526	2.59122	0.952128	7.19841	1.82342	26.4267	9.80529	6.944	0.648296	1.42935	0.645248
				1.956	6.956	39.69	1.18912	0.148618	1.21882	5	0.942624	0.983668	1.2	0.765075	1.42694	0.0951295	0.909764	0.400296	0.0153181	0.00643359	0	2.42677	0.188124	2.6149	0.961224	7.19432	1.84015	26.4259	9.89521	6.956	0.648297	1.44639	0.645249
				1.968	6.968	39.69	1.20004	0.149894	1.22993	5	0.942195	0.983492	1.2	0.764938	1.44004	0.0960028	0.917953	0.403899	0.0156253	0.00656263	1.10155e-16	2.44905	0.189739	2.63879	0.970321	7.19036	1.85704	26.425	9.98595	6.968	0.648299	1.4636	0.64525
				1.98	6.98	39.69	1.21105	0.151183	1.24113	5	0.941763	0.983314	1.2	0.7648	1.45326	0.0968841	0.926211	0.407533	0.0159387	0.00669424	1.1189e-16	2.47153	0.19137	2.6629	0.979417	7.18653	1.87407	26.4242	10.0775	6.98	0.6483	1.48095	0.645251
				1.992	6.992	39.69	1.22217	0.152485	1.25243	5	0.941328	0.983134	1.2	0.76466	1.4666	0.0977732	0.934541	0.411198	0.0162582	0.00682846	2.22912e-16	2.49422	0.193019	2.68723	0.988513	7.18282	1.89127	26.4235	10.1699	6.992	0.648302	1.49847	0.645252
				2.004	7.004	39.69	1.23338	0.153802	1.26384	5	0.940889	0.982952	1.2	0.764518	1.48006	0.0986704	0.942942	0.414894	0.0165841	0.00696534	0	2.5171	0.194686	2.71179	0.997608	7.17924	1.90861	26.4227	10.2631	7.004	0.648304	1.51615	0.645254
				2.016	7.016	39.69	1.2447	0.155132	1.27536	5	0.940448	0.982769	1.2	0.764376	1.49363	0.0995756	0.951415	0.418622	0.0169165	0.00710494	-5.72459e-17	2.54019	0.19637	2.73656	1.0067	7.17579	1.92611	26.422	10.3571	7.016	0.648305	1.534	0.645255
				2.028	7.028	39.69	1.25611	0.156477	1.28698	5	0.940003	0.982583	1.2	0.764231	1.50733	0.100489	0.95996	0.422383	0.0172555	0.00724732	-5.63785e-17	2.56349	0.198072	2.76157	1.0158	7.17246	1.94377	26.4213	10.452	7.028	0.648307	1.552	0.645256
				2.04	7.04	39.69	1.26763	0.157836	1.2987	5	0.939555	0.982396	1.2	0.764085	1.52116	0.101411	0.968579	0.426175	0.0176012	0.00739252	-1.10155e-16	2.587	0.199792	2.7868	1.02489	7.16925	1.96159	26.4206	10.5478	7.04	0.648309	1.57017	0.645257
				2.052	7.052	39.69	1.27925	0.15921	1.31054	5	0.939104	0.982206	1.2	0.763938	1.53511	0.10234	0.977271	0.429999	0.0179538	0.0075406	0	2.61072	0.201531	2.81225	1.03399	7.16618	1.97956	26.42	10.6444	7.052	0.648311	1.58851	0.645258
				2.064	7.064	39.69	1.29098	0.160598	1.32248	5	0.93865	0.982015	1.2	0.763789	1.54918	0.103279	0.986038	0.433857	0.0183134	0.00769162	-1.13624e-16	2.63466	0.203288	2.83795	1.04308	7.16322	1.9977	26.4194	10.7419	7.064	0.648312	1.60702	0.645259
				2.076	7.076	39.69	1.30281	0.162001	1.33453	5	0.938192	0.981821	1.2	0.763639	1.56338	0.104225	0.994879	0.437747	0.0186801	0.00784563	1.12757e-16	2.6588	0.205064	2.86387	1.05217	7.16039	2.016	26.4188	10.8403	7.076	0.648314	1.62569	0.64526
				2.088	7.088	39.69	1.31475	0.163419	1.3467	5	0.937731	0.981626	1.2	0.763487	1.5777	0.10518	1.0038	0.44167	0.019054	0.00800269	5.20417e-17	2.68317	0.206859	2.89003	1.06127	7.15769	2.03446	26.4182	10.9395	7.088	0.648316	1.64454	0.645261
				2.1	7.1	39.69	1.3268	0.164852	1.35897	5	0.937266	0.981428	1.2	0.763333	1.59216	0.106144	1.01279	0.445627	0.0194354	0.00816287	-5.89806e-17	2.70775	0.208673	2.91643	1.07036	7.15511	2.05309	26.4177	11.0397	7.1	0.648318	1.66356	0.645262
				2.112	7.112	39.69	1.33895	0.166301	1.37136	5	0.936799	0.981228	1.2	0.763178	1.60674	0.107116	1.02186	0.449618	0.0198243	0.00832622	-5.72459e-17	2.73256	0.210507	2.94306	1.07945	7.15265	2.07189	26.4171	11.1407	7.112	0.64832	1.68275	0.645263
				2.124	7.124	39.69	1.35121	0.167765	1.38386	5	0.936327	0.981026	1.2	0.763021	1.62146	0.108097	1.031	0.453642	0.020221	0.0084928	0	2.75758	0.21236	2.96994	1.08854	7.15032	2.09085	26.4167	11.2427	7.124	0.648321	1.70212	0.645264
				2.136	7.136	39.69	1.36359	0.169245	1.39647	5	0.935853	0.980823	1.2	0.762862	1.6363	0.109087	1.04023	0.4577	0.0206254	0.00866268	-5.55112e-17	2.78283	0.214234	2.99706	1.09763	7.14812	2.10998	26.4162	11.3456	7.136	0.648323	1.72167	0.645266
				2.148	7.148	39.69	1.37607	0.17074	1.4092	5	0.935375	0.980616	1.2	0.762702	1.65128	0.110086	1.04953	0.461793	0.0210379	0.00883593	-5.55112e-17	2.8083	0.216127	3.02443	1.10672	7.14604	2.12929	26.4158	11.4493	7.148	0.648325	1.74139	0.645267
				2.16	7.16	39.69	1.38866	0.172252	1.42205	5	0.934893	0.980408	1.2	0.76254	1.6664	0.111093	1.05891	0.465921	0.0214586	0.0090126	1.09288e-16	2.83401	0.218041	3.05205	1.11581	7.14408	2.14876	26.4154	11.5541	7.16	0.648327	1.7613	0.645268
				2.172	7.172	39.69	1.40137	0.17378	1.43501	5	0.934408	0.980198	1.2	0.762376	1.68164	0.11211	1.06837	0.470083	0.0218875	0.00919276	1.07553e-16	2.85994	0.219975	3.07991	1.1249	7.14225	2.16841	26.415	11.6597	7.172	0.648329	1.78139	0.645269
				2.184	7.184	39.69	1.41419	0.175325	1.4481	5	0.93392	0.979985	1.2	0.762211	1.69703	0.113135	1.07791	0.474281	0.022325	0.00937649	5.37764e-17	2.8861	0.22193	3.10803	1.13399	7.14054	2.18824	26.4146	11.7663	7.184	0.648331	1.80166	0.64527
				2.196	7.196	39.69	1.42713	0.176886	1.4613	5	0.933428	0.97977	1.2	0.762043	1.71255	0.11417	1.08753	0.478514	0.0227711	0.00956385	-1.09288e-16	2.9125	0.223907	3.13641	1.14308	7.13896	2.20824	26.4143	11.8739	7.196	0.648333	1.82212	0.645272
				2.208	7.208	39.69	1.44018	0.178465	1.47462	5	0.932932	0.979553	1.2	0.761875	1.72821	0.115214	1.09723	0.482783	0.023226	0.00975491	-1.11022e-16	2.93913	0.225905	3.16504	1.15217	7.1375	2.22842	26.414	11.9824	7.208	0.648335	1.84276	0.645273
				2.22	7.22	39.69	1.45334	0.18006	1.48807	5	0.932433	0.979334	1.2	0.761704	1.74401	0.116267	1.10702	0.487087	0.0236899	0.00994974	-5.72459e-17	2.96601	0.227924	3.19393	1.16125	7.13617	2.24878	26.4137	12.0919	7.22	0.648337	1.86359	0.645274
				2.232	7.232	39.69	1.46663	0.181673	1.50164	5	0.93193	0.979112	1.2	0.761531	1.75995	0.11733	1.11688	0.491428	0.0241629	0.0101484	-5.89806e-17	2.99312	0.229966	3.22308	1.17034	7.13496	2.26933	26.4134	12.2024	7.232	0.648339	1.88462	0.645275
				2.244	7.244	39.69	1.48003	0.183303	1.51533	5	0.931424	0.978888	1.2	0.761357	1.77604	0.118402	1.12683	0.495806	0.0246453	0.010351	-5.89806e-17	3.02047	0.232029	3.2525	1.17942	7.13388	2.29005	26.4132	12.3139	7.244	0.648341	1.90583	0.645277
				2.256	7.256	39.69	1.49355	0.184951	1.52915	5	0.930914	0.978661	1.2	0.761181	1.79226	0.119484	1.13686	0.50022	0.0251372	0.0105576	0	3.04806	0.234115	3.28218	1.18851	7.13292	2.31096	26.413	12.4264	7.256	0.648343	1.92724	0.645278
				2.268	7.268	39.69	1.50719	0.186617	1.54309	5	0.9304	0.978433	1.2	0.761003	1.80863	0.120576	1.14698	0.504671	0.0256388	0.0107683	-1.11022e-16	3.07591	0.236224	3.31213	1.19759	7.13208	2.33205	26.4128	12.5398	7.268	0.648345	1.94885	0.645279
				2.28	7.28	39.69	1.52096	0.188301	1.55716	5	0.929883	0.978201	1.2	0.760823	1.82515	0.121677	1.15718	0.509159	0.0261503	0.0109831	0	3.104	0.238356	3.34235	1.20667	7.13138	2.35334	26.4127	12.6543	7.28	0.648347	1.97065	0.645281
				2.292	7.292	39.69	1.53484	0.190003	1.57136	5	0.929361	0.977968	1.2	0.760642	1.84181	0.122788	1.16747	0.513685	0.0266719	0.0112022	1.09288e-16	3.13233	0.240511	3.37285	1.21576	7.13079	2.37481	26.4126	12.7698	7.292	0.648349	1.99265	0.645282
				2.304	7.304	39.69	1.54885	0.191724	1.58569	5	0.928836	0.977732	1.2	0.760458	1.85862	0.123908	1.17784	0.518249	0.0272037	0.0114256	-1.14492e-16	3.16093	0.242689	3.40361	1.22484	7.13033	2.39647	26.4125	12.8864	7.304	0.648351	2.01486	0.645283
				2.316	7.316	39.69	1.56299	0.193464	1.60015	5	0.928308	0.977493	1.2	0.760272	1.87559	0.125039	1.1883	0.52285	0.027746	0.0116533	0	3.18977	0.244891	3.43466	1.23392	7.13	2.41832	26.4124	13.004	7.316	0.648354	2.03726	0.645285
				2.328	7.328	39.69	1.57725	0.195223	1.61475	5	0.927775	0.977252	1.2	0.760085	1.8927	0.12618	1.19884	0.52749	0.028299	0.0118856	0	3.21887	0.247118	3.46599	1.243	7.12979	2.44037	26.4124	13.1226	7.328	0.648356	2.05987	0.645286
				2.34	7.34	39.69	1.59163	0.197001	1.62947	5	0.927239	0.977009	1.2	0.759896	1.90996	0.127331	1.20947	0.532169	0.0288629	0.0121224	-1.12757e-16	3.24823	0.249369	3.4976	1.25208	7.12971	2.46261	26.4123	13.2423	7.34	0.648358	2.08269	0.645287
				2.352	7.352	39.69	1.60615	0.198799	1.64433	5	0.926699	0.976762	1.2	0.759704	1.92738	0.128492	1.2202	0.536886	0.0294379	0.0123639	-1.11022e-16	3.27785	0.251644	3.5295	1.26115	7.12976	2.48505	26.4124	13.363	7.352	0.64836	2.10571	0.645289
				2.364	7.364	39.69	1.62079	0.200617	1.65933	5	0.926155	0.976514	1.2	0.759511	1.94495	0.129663	1.23101	0.541643	0.0300241	0.0126101	1.11022e-16	3.30773	0.253945	3.56168	1.27023	7.12993	2.50769	26.4124	13.4849	7.364	0.648363	2.12894	0.64529
				2.376	7.376	39.69	1.63556	0.202454	1.67446	5	0.925607	0.976262	1.2	0.759315	1.96267	0.130845	1.24191	0.546439	0.0306219	0.0128612	0	3.33788	0.256271	3.59415	1.27931	7.13022	2.53053	26.4124	13.6078	7.376	0.648365	2.15239	0.645292
				2.388	7.388	39.69	1.65046	0.204312	1.68973	5	0.925055	0.976009	1.2	0.759118	1.98056	0.132037	1.2529	0.551275	0.0312315	0.0131172	0	3.36829	0.258623	3.62692	1.28838	7.13064	2.55357	26.4125	13.7318	7.388	0.648367	2.17605	0.645293
				2.4	7.4	39.69	1.6655	0.20619	1.70514	5	0.924499	0.975752	1.2	0.758918	1.9986	0.13324	1.26398	0.55615	0.031853	0.0133783	1.12757e-16	3.39898	0.261	3.65998	1.29746	7.13119	2.57682	26.4127	13.8569	7.4	0.64837	2.19992	0.645295
				2.412	7.412	39.69	1.68067	0.208089	1.72069	5	0.92394	0.975493	1.2	0.758717	2.0168	0.134453	1.27515	0.561066	0.0324867	0.0136444	0	3.42993	0.263404	3.69334	1.30653	7.13187	2.60027	26.4128	13.9831	7.412	0.648372	2.22402	0.645296
				2.424	7.424	39.69	1.69597	0.210009	1.73638	5	0.923376	0.975231	1.2	0.758513	2.03516	0.135677	1.28641	0.566022	0.0331328	0.0139158	-1.17961e-16	3.46116	0.265834	3.72699	1.3156	7.13267	2.62392	26.413	14.1105	7.424	0.648374	2.24833	0.645297
				2.436	7.436	39.69	1.71141	0.21195	1.75222	5	0.922808	0.974966	1.2	0.758307	2.05369	0.136912	1.29777	0.571019	0.0337917	0.0141925	1.05818e-16	3.49266	0.268292	3.76096	1.32467	7.1336	2.64779	26.4132	14.2389	7.436	0.648377	2.27286	0.645299
				2.448	7.448	39.69	1.72698	0.213913	1.76819	5	0.922236	0.974699	1.2	0.758099	2.07237	0.138158	1.30922	0.576057	0.0344634	0.0144746	-1.16226e-16	3.52445	0.270776	3.79522	1.33374	7.13466	2.67186	26.4134	14.3686	7.448	0.648379	2.29762	0.6453
				2.46	7.46	39.69	1.74269	0.215898	1.78432	5	0.92166	0.974429	1.2	0.757889	2.09123	0.139415	1.32076	0.581137	0.0351483	0.0147623	-1.11022e-16	3.55651	0.273288	3.8298	1.34281	7.13584	2.69615	26.4136	14.4993	7.46	0.648382	2.3226	0.645302
				2.472	7.472	39.69	1.75854	0.217905	1.80059	5	0.92108	0.974156	1.2	0.757677	2.11025	0.140683	1.3324	0.586258	0.0358466	0.0150556	0	3.58885	0.275829	3.86468	1.35188	7.13716	2.72065	26.4139	14.6312	7.472	0.648384	2.34781	0.645304
				2.484	7.484	39.69	1.77453	0.219934	1.81701	5	0.920496	0.97388	1.2	0.757462	2.12943	0.141962	1.34414	0.59142	0.0365586	0.0153546	-1.11022e-16	3.62148	0.278397	3.89988	1.36095	7.1386	2.74537	26.4142	14.7643	7.484	0.648387	2.37325	0.645305
				2.496	7.496	39.69	1.79066	0.221985	1.83358	5	0.919908	0.973601	1.2	0.757245	2.14879	0.143253	1.35597	0.596625	0.0372845	0.0156595	2.18575e-16	3.6544	0.280994	3.9354	1.37001	7.14017	2.7703	26.4145	14.8986	7.496	0.648389	2.39892	0.645307
				2.508	7.508	39.69	1.80693	0.22406	1.8503	5	0.919315	0.973319	1.2	0.757026	2.16831	0.144554	1.36789	0.601873	0.0380247	0.0159704	1.11022e-16	3.68761	0.28362	3.97123	1.37908	7.14187	2.79546	26.4149	15.0341	7.508	0.648392	2.42482	0.645308
				2.52	7.52	39.69	1.82334	0.226158	1.86717	5	0.918719	0.973035	1.2	0.756805	2.18801	0.145867	1.37992	0.607163	0.0387793	0.0162873	-3.36536e-16	3.72111	0.286275	4.00738	1.38814	7.1437	2.82083	26.4153	15.1707	7.52	0.648394	2.45096	0.64531
				2.532	7.532	39.69	1.8399	0.228279	1.88419	5	0.918118	0.972747	1.2	0.756581	2.20788	0.147192	1.39204	0.612496	0.0395486	0.0166104	0	3.7549	0.288961	4.04386	1.3972	7.14566	2.84643	26.4157	15.3086	7.532	0.648397	2.47733	0.645312
				2.544	7.544	39.69	1.85661	0.230424	1.90137	5	0.917513	0.972457	1.2	0.756355	2.22793	0.148529	1.40425	0.617872	0.040333	0.0169399	2.18575e-16	3.78899	0.291676	4.08067	1.40626	7.14774	2.87225	26.4161	15.4476	7.544	0.6484	2.50395	0.645313
				2.556	7.556	39.69	1.87346	0.232593	1.91871	5	0.916903	0.972164	1.2	0.756127	2.24815	0.149877	1.41657	0.623292	0.0411327	0.0172757	1.04083e-16	3.82338	0.294421	4.1178	1.41532	7.14996	2.8983	26.4166	15.588	7.556	0.648402	2.5308	0.645315
				2.568	7.568	39.69	1.89046	0.234786	1.9362	5	0.916289	0.971867	1.2	0.755897	2.26855	0.151237	1.42899	0.628756	0.041948	0.0176182	1.07553e-16	3.85808	0.297198	4.15527	1.42438	7.15231	2.92457	26.4171	15.7295	7.568	0.648405	2.5579	0.645317
				2.58	7.58	39.69	1.9076	0.237005	1.95385	5	0.915671	0.971568	1.2	0.755664	2.28913	0.152608	1.44151	0.634263	0.0427792	0.0179673	-1.14492e-16	3.89307	0.300006	4.19308	1.43343	7.15479	2.95108	26.4176	15.8723	7.58	0.648408	2.58525	0.645318
				2.592	7.592	39.69	1.9249	0.239248	1.97166	5	0.915049	0.971265	1.2	0.755428	2.30988	0.153992	1.45413	0.639815	0.0436266	0.0183232	2.22045e-16	3.92837	0.302845	4.23122	1.44249	7.1574	2.97781	26.4181	16.0163	7.592	0.64841	2.61284	0.64532
				2.604	7.604	39.69	1.94235	0.241516	1.98963	5	0.914422	0.970959	1.2	0.75519	2.33082	0.155388	1.46685	0.645412	0.0444906	0.018686	2.22045e-16	3.96398	0.305717	4.2697	1.45154	7.16014	3.00478	26.4187	16.1617	7.604	0.648413	2.64069	0.645322
				2.616	7.616	39.69	1.95995	0.24381	2.00777	5	0.91379	0.97065	1.2	0.75495	2.35195	0.156796	1.47967	0.651054	0.0453713	0.019056	1.11022e-16	3.99991	0.308621	4.30853	1.4606	7.16302	3.03199	26.4193	16.3082	7.616	0.648416	2.66878	0.645323
				2.628	7.628	39.69	1.97771	0.24613	2.02607	5	0.913155	0.970338	1.2	0.754707	2.37325	0.158217	1.49259	0.656741	0.0462693	0.0194331	1.11022e-16	4.03614	0.311557	4.3477	1.46965	7.16603	3.05943	26.4199	16.4561	7.628	0.648419	2.69714	0.645325
				2.64	7.64	39.69	1.99562	0.248477	2.04454	5	0.912514	0.970023	1.2	0.754462	2.39475	0.15965	1.50562	0.662473	0.0471847	0.0198176	0	4.0727	0.314528	4.38722	1.4787	7.16917	3.08711	26.4206	16.6053	7.64	0.648422	2.72574	0.645327
				2.652	7.652	39.69	2.01369	0.25085	2.06317	5	0.911869	0.969704	1.2	0.754214	2.41643	0.161095	1.51875	0.668251	0.0481178	0.0202095	-1.14492e-16	4.10957	0.317531	4.4271	1.48774	7.17244	3.11504	26.4213	16.7558	7.652	0.648425	2.75461	0.645329
				2.664	7.664	39.69	2.03191	0.25325	2.08197	5	0.91122	0.969382	1.2	0.753964	2.4383	0.162553	1.53199	0.674076	0.0490692	0.0206091	1.04083e-16	4.14676	0.320569	4.46733	1.49679	7.17585	3.1432	26.422	16.9076	7.664	0.648428	2.78374	0.645331
				2.676	7.676	39.69	2.0503	0.255677	2.10094	5	0.910566	0.969057	1.2	0.753711	2.46036	0.164024	1.54533	0.679946	0.050039	0.0210164	-2.22045e-16	4.18428	0.323642	4.50792	1.50584	7.17939	3.17162	26.4227	17.0608	7.676	0.648431	2.81313	0.645333
				2.688	7.688	39.69	2.06884	0.258132	2.12009	5	0.909908	0.968729	1.2	0.753456	2.48261	0.165507	1.55878	0.685863	0.0510277	0.0214316	0	4.22213	0.326749	4.54888	1.51488	7.18307	3.20028	26.4235	17.2153	7.688	0.648434	2.84279	0.645334
				2.7	7.7	39.69	2.08755	0.260615	2.13941	5	0.909245	0.968397	1.2	0.753197	2.50506	0.167004	1.57234	0.691827	0.0520355	0.0218549	1.07553e-16	4.2603	0.329892	4.59019	1.52392	7.18689	3.22918	26.4243	17.3711	7.7	0.648437	2.87271	0.645336
				2.712	7.712	39.69	2.10642	0.263126	2.1589	5	0.908577	0.968061	1.2	0.752937	2.5277	0.168513	1.586	0.697839	0.0530629	0.0222864	1.04083e-16	4.29881	0.333071	4.63188	1.53296	7.19083	3.25834	26.4251	17.5283	7.712	0.64844	2.90291	0.645338
				2.724	7.724	39.69	2.12545	0.265666	2.17857	5	0.907904	0.967723	1.2	0.752673	2.55054	0.170036	1.59977	0.703897	0.0541102	0.0227263	1.04083e-16	4.33765	0.336286	4.67393	1.542	7.19492	3.28775	26.426	17.6869	7.724	0.648443	2.93338	0.64534
				2.736	7.736	39.69	2.14464	0.268235	2.19841	5	0.907227	0.96738	1.2	0.752407	2.57357	0.171572	1.61365	0.710004	0.0551778	0.0231747	1.04083e-16	4.37683	0.339538	4.71636	1.55104	7.19914	3.31742	26.4269	17.8468	7.736	0.648446	2.96413	0.645342
				2.748	7.748	39.69	2.16401	0.270833	2.21844	5	0.906545	0.967035	1.2	0.752138	2.59681	0.173121	1.62763	0.716158	0.0562661	0.0236318	2.18575e-16	4.41634	0.342827	4.75917	1.56007	7.2035	3.34734	26.4278	18.0082	7.748	0.648449	2.99515	0.645344
				2.76	7.76	39.69	2.18354	0.273462	2.23865	5	0.905859	0.966685	1.2	0.751866	2.62025	0.174683	1.64173	0.722361	0.0573755	0.0240977	4.4062e-16	4.4562	0.346154	4.80236	1.56911	7.208	3.37752	26.4287	18.171	7.76	0.648452	3.02645	0.645346
				2.772	7.772	39.69	2.20324	0.27612	2.25904	5	0.905167	0.966332	1.2	0.751592	2.64389	0.176259	1.65594	0.728613	0.0585063	0.0245726	-2.22045e-16	4.49641	0.349519	4.84593	1.57814	7.21264	3.40796	26.4297	18.3352	7.772	0.648455	3.05803	0.645348
				2.784	7.784	39.69	2.22311	0.278809	2.27961	5	0.904471	0.965976	1.2	0.751315	2.66773	0.177849	1.67026	0.734913	0.059659	0.0250568	4.4062e-16	4.53696	0.352923	4.88989	1.58717	7.21741	3.43867	26.4307	18.5008	7.784	0.648459	3.0899	0.64535
				2.796	7.796	39.69	2.24315	0.28153	2.30037	5	0.90377	0.965616	1.2	0.751035	2.69179	0.179452	1.68469	0.741262	0.0608339	0.0255503	1.11022e-16	4.57787	0.356367	4.93423	1.5962	7.22233	3.46964	26.4317	18.6678	7.796	0.648462	3.12206	0.645352
				2.808	7.808	39.69	2.26337	0.284281	2.32132	5	0.903064	0.965252	1.2	0.750752	2.71605	0.18107	1.69923	0.747661	0.0620316	0.0260533	-2.22045e-16	4.61912	0.35985	4.97897	1.60522	7.22739	3.50087	26.4328	18.8363	7.808	0.648465	3.15451	0.645354
				2.82	7.82	39.69	2.28376	0.287065	2.34245	5	0.902353	0.964885	1.2	0.750466	2.74051	0.182701	1.71389	0.75411	0.0632523	0.026566	-2.18575e-16	4.66074	0.363373	5.02411	1.61425	7.23258	3.53238	26.4339	19.0063	7.82	0.648469	3.18725	0.645356
				2.832	7.832	39.69	2.30433	0.28988	2.36378	5	0.901637	0.964514	1.2	0.750177	2.76519	0.184346	1.72865	0.760608	0.0644967	0.0270886	4.47559e-16	4.70271	0.366937	5.06965	1.62327	7.23792	3.56416	26.435	19.1778	7.832	0.648472	3.22028	0.645358
				2.844	7.844	39.69	2.32507	0.292729	2.38529	5	0.900916	0.964139	1.2	0.749886	2.79009	0.186006	1.74354	0.767157	0.065765	0.0276213	0	4.74505	0.370543	5.11559	1.63229	7.2434	3.59621	26.4362	19.3507	7.844	0.648476	3.25361	0.64536
				2.856	7.856	39.69	2.34599	0.29561	2.40701	5	0.90019	0.96376	1.2	0.749591	2.81519	0.18768	1.75854	0.773756	0.0670577	0.0281642	3.29597e-16	4.78774	0.37419	5.16193	1.64131	7.24903	3.62853	26.4373	19.5252	7.856	0.648479	3.28725	0.645363
				2.868	7.868	39.69	2.3671	0.298525	2.42891	5	0.899459	0.963377	1.2	0.749293	2.84052	0.189368	1.77365	0.780406	0.0683753	0.0287176	-2.25514e-16	4.83081	0.37788	5.20869	1.65033	7.2548	3.66114	26.4385	19.7011	7.868	0.648482	3.32118	0.645365
				2.88	7.88	39.69	2.38838	0.301474	2.45102	5	0.898723	0.96299	1.2	0.748993	2.86606	0.19107	1.78888	0.787107	0.0697183	0.0292817	-2.32453e-16	4.87425	0.381613	5.25586	1.65934	7.26071	3.69402	26.4398	19.8786	7.88	0.648486	3.35542	0.645367
				2.892	7.892	39.69	2.40985	0.304457	2.47332	5	0.897982	0.9626	1.2	0.748689	2.89182	0.192788	1.80423	0.793859	0.0710871	0.0298566	0	4.91806	0.385389	5.30345	1.66836	7.26677	3.72718	26.4411	20.0576	7.892	0.64849	3.38997	0.645369
				2.904	7.904	39.69	2.4315	0.307475	2.49582	5	0.897236	0.962206	1.2	0.748382	2.9178	0.19452	1.81969	0.800664	0.0724822	0.0304425	0	4.96224	0.389209	5.35145	1.67737	7.27297	3.76063	26.4424	20.2382	7.904	0.648493	3.42482	0.645371
				2.916	7.916	39.69	2.45333	0.310529	2.51853	5	0.896485	0.961807	1.2	0.748072	2.944	0.196267	1.83527	0.807519	0.0739041	0.0310397	3.33067e-16	5.00681	0.393074	5.39988	1.68638	7.27932	3.79436	26.4437	20.4203	7.916	0.648497	3.46	0.645374
				2.928	7.928	39.69	2.47536	0.313618	2.54144	5	0.895728	0.961405	1.2	0.747759	2.97043	0.198029	1.85097	0.814427	0.0753533	0.0316484	1.04083e-16	5.05175	0.396985	5.44874	1.69538	7.28582	3.82838	26.4451	20.604	7.928	0.6485	3.49548	0.645376
				2.94	7.94	39.69	2.49757	0.316743	2.56456	5	0.894966	0.960998	1.2	0.747443	2.99708	0.199806	1.86679	0.821388	0.0768303	0.0322687	-2.35922e-16	5.09708	0.400941	5.49802	1.70439	7.29246	3.86269	26.4464	20.7893	7.94	0.648504	3.53129	0.645378
				2.952	7.952	39.69	2.51997	0.319906	2.58788	5	0.894199	0.960588	1.2	0.747124	3.02397	0.201598	1.88273	0.828401	0.0783356	0.0329009	2.22045e-16	5.1428	0.404944	5.54774	1.71339	7.29925	3.8973	26.4479	20.9761	7.952	0.648508	3.56741	0.645381
				2.964	7.964	39.69	2.54256	0.323105	2.61141	5	0.893427	0.960173	1.2	0.746801	3.05108	0.203405	1.89879	0.835467	0.0798697	0.0335453	-1.17961e-16	5.18891	0.408993	5.5979	1.72239	7.3062	3.9322	26.4493	21.1646	7.964	0.648512	3.60386	0.645383
				2.976	7.976	39.69	2.56535	0.326342	2.63516	5	0.89265	0.959754	1.2	0.746475	3.07842	0.205228	1.91497	0.842587	0.0814332	0.034202	9.71445e-17	5.23541	0.413091	5.6485	1.73139	7.31329	3.96739	26.4508	21.3547	7.976	0.648516	3.64064	0.645385
				2.988	7.988	39.69	2.58833	0.329617	2.65911	5	0.891867	0.959331	1.2	0.746146	3.10599	0.207066	1.93127	0.849759	0.0830266	0.0348712	2.22045e-16	5.2823	0.417237	5.69954	1.74039	7.32053	4.00289	26.4523	21.5465	7.988	0.648519	3.67775	0.645388
				3	8	39.69	2.6115	0.332931	2.68328	5	0.891079	0.958903	1.2	0.745814	3.1338	0.20892	1.9477	0.856986	0.0846505	0.0355532	-1.04083e-16	5.3296	0.421431	5.75103	1.74938	7.32793	4.03868	26.4539	21.7398	8	0.648523	3.71519	0.64539
				3.012	8.012	39.69	2.63488	0.336284	2.70767	5	0.890285	0.958471	1.2	0.745478	3.16185	0.21079	1.96424	0.864266	0.0863054	0.0362483	2.22045e-16	5.3773	0.425676	5.80297	1.75837	7.33548	4.07478	26.4555	21.9349	8.012	0.648527	3.75296	0.645393
				3.024	8.024	39.69	2.65845	0.339677	2.73228	5	0.889486	0.958035	1.2	0.745139	3.19014	0.212676	1.98091	0.871601	0.0879918	0.0369566	2.28983e-16	5.4254	0.42997	5.85537	1.76736	7.34318	4.11119	26.4571	22.1316	8.024	0.648531	3.79107	0.645395
				3.036	8.036	39.69	2.68222	0.34311	2.75711	5	0.888682	0.957595	1.2	0.744796	3.21866	0.214577	1.99771	0.87899	0.0897105	0.0376784	0	5.47391	0.434316	5.90823	1.77635	7.35103	4.1479	26.4587	22.33	8.036	0.648535	3.82952	0.645398
				3.048	8.048	39.69	2.70619	0.346583	2.78216	5	0.887872	0.95715	1.2	0.74445	3.24743	0.216495	2.01462	0.886434	0.0914619	0.038414	0	5.52284	0.438713	5.96155	1.78533	7.35904	4.18493	26.4604	22.5301	8.048	0.648539	3.86832	0.6454
				3.06	8.06	39.69	2.73037	0.350098	2.80743	5	0.887056	0.956701	1.2	0.7441	3.27644	0.218429	2.03167	0.893933	0.0932466	0.0391636	-1.17961e-16	5.57218	0.443163	6.01534	1.79431	7.36721	4.22226	26.4621	22.7319	8.06	0.648543	3.90746	0.645403
				3.072	8.072	39.69	2.75475	0.353655	2.83293	5	0.886235	0.956247	1.2	0.743747	3.3057	0.22038	2.04884	0.901488	0.0950654	0.0399275	0	5.62193	0.447665	6.0696	1.80329	7.37553	4.25991	26.4639	22.9354	8.072	0.648548	3.94696	0.645405
				3.084	8.084	39.69	2.77933	0.357255	2.85865	5	0.885409	0.955788	1.2	0.743391	3.3352	0.222347	2.06613	0.909097	0.0969187	0.0407058	-1.11022e-16	5.67211	0.452221	6.12433	1.81227	7.38401	4.29788	26.4657	23.1406	8.084	0.648552	3.9868	0.645408
				3.096	8.096	39.69	2.80413	0.360897	2.88461	5	0.884576	0.955325	1.2	0.743031	3.36495	0.22433	2.08355	0.916763	0.0988072	0.041499	1.11022e-16	5.72271	0.456832	6.17954	1.82124	7.39265	4.33617	26.4675	23.3477	8.096	0.648556	4.027	0.645411
				3.108	8.108	39.69	2.82913	0.364583	2.9108	5	0.883739	0.954858	1.2	0.742667	3.39495	0.22633	2.1011	0.924484	0.100732	0.0423073	9.71445e-17	5.77373	0.461498	6.23523	1.83022	7.40145	4.37478	26.4693	23.5564	8.108	0.64856	4.06756	0.645413
				3.12	8.12	39.69	2.85434	0.368313	2.93722	5	0.882895	0.954385	1.2	0.7423	3.42521	0.228347	2.11878	0.932262	0.102693	0.0431309	1.04083e-16	5.82519	0.466219	6.29141	1.83918	7.41041	4.41371	26.4712	23.767	8.12	0.648565	4.10848	0.645416
				3.132	8.132	39.69	2.87977	0.372088	2.96388	5	0.882046	0.953909	1.2	0.741929	3.45572	0.230381	2.13658	0.940096	0.104691	0.0439701	0	5.87708	0.470998	6.34807	1.84815	7.41954	4.45297	26.4731	23.9793	8.132	0.648569	4.14977	0.645419
				3.144	8.144	39.69	2.90541	0.375908	2.99077	5	0.881191	0.953427	1.2	0.741554	3.48649	0.232432	2.15452	0.947987	0.106727	0.0448252	-1.11022e-16	5.9294	0.475833	6.40523	1.85712	7.42882	4.49256	26.4751	24.1934	8.144	0.648573	4.19142	0.645421
				3.156	8.156	39.69	2.93126	0.379774	3.01791	5	0.88033	0.95294	1.2	0.741176	3.51751	0.234501	2.17258	0.955935	0.108801	0.0456964	2.08167e-16	5.98216	0.480727	6.46289	1.86608	7.43827	4.53248	26.4771	24.4094	8.156	0.648578	4.23345	0.645424
				3.168	8.168	39.69	2.95733	0.383687	3.04529	5	0.879464	0.952449	1.2	0.740794	3.5488	0.236586	2.19077	0.96394	0.110915	0.0465842	0	6.03537	0.48568	6.52105	1.87504	7.44788	4.57274	26.4791	24.6272	8.168	0.648582	4.27584	0.645427
				3.18	8.18	39.69	2.98362	0.387647	3.07291	5	0.878591	0.951953	1.2	0.740408	3.58034	0.23869	2.2091	0.972002	0.113068	0.0474887	1.04083e-16	6.08902	0.490692	6.57971	1.88399	7.45766	4.61333	26.4812	24.8468	8.18	0.648587	4.31862	0.64543
				3.192	8.192	39.69	3.01013	0.391655	3.10077	5	0.877713	0.951452	1.2	0.740018	3.61216	0.24081	2.22755	0.980122	0.115263	0.0484104	-1.17961e-16	6.14312	0.495766	6.63889	1.89294	7.4676	4.65426	26.4832	25.0683	8.192	0.648591	4.36177	0.645433
				3.204	8.204	39.69	3.03686	0.395711	3.12889	5	0.876829	0.950946	1.2	0.739624	3.64423	0.242949	2.24614	0.9883	0.117498	0.0493494	-1.17961e-16	6.19767	0.5009	6.69857	1.90189	7.47771	4.69553	26.4854	25.2916	8.204	0.648596	4.40531	0.645436
				3.216	8.216	39.69	3.06381	0.399816	3.15725	5	0.875939	0.950435	1.2	0.739227	3.67658	0.245105	2.26485	0.996535	0.119776	0.0503061	1.04083e-16	6.25268	0.506097	6.75878	1.91084	7.48799	4.73714	26.4875	25.5168	8.216	0.648601	4.44924	0.645438
				3.228	8.228	39.69	3.09099	0.403971	3.18586	5	0.875043	0.949918	1.2	0.738825	3.70919	0.247279	2.2837	1.00483	0.122097	0.0512808	2.08167e-16	6.30815	0.511356	6.8195	1.91979	7.49844	4.7791	26.4897	25.7439	8.228	0.648605	4.49355	0.645441
				3.24	8.24	39.69	3.1184	0.408177	3.21473	5	0.874141	0.949397	1.2	0.73842	3.74208	0.249472	2.30269	1.01318	0.124462	0.0522739	-2.35922e-16	6.36407	0.51668	6.88075	1.92873	7.50906	4.8214	26.492	25.973	8.24	0.64861	4.53826	0.645444
				3.252	8.252	39.69	3.14603	0.412434	3.24386	5	0.873233	0.948871	1.2	0.738011	3.77523	0.251682	2.3218	1.02159	0.126871	0.0532856	0	6.42047	0.522068	6.94253	1.93767	7.51985	4.86406	26.4942	26.2039	8.252	0.648615	4.58336	0.645447
				3.264	8.264	39.69	3.17389	0.416742	3.27324	5	0.872319	0.948339	1.2	0.737597	3.80867	0.253911	2.34105	1.03006	0.129325	0.0543164	0	6.47733	0.527522	7.00485	1.9466	7.53081	4.90707	26.4966	26.4368	8.264	0.64862	4.62887	0.64545
				3.276	8.276	39.69	3.20198	0.421104	3.30289	5	0.871399	0.947803	1.2	0.73718	3.84238	0.256159	2.36044	1.03859	0.131825	0.0553665	0	6.53466	0.533043	7.0677	1.95554	7.54195	4.95043	26.4989	26.6717	8.276	0.648625	4.67477	0.645453
				3.288	8.288	39.69	3.23031	0.425518	3.3328	5	0.870473	0.947261	1.2	0.736758	3.87637	0.258425	2.37996	1.04718	0.134372	0.0564363	0	6.59247	0.53863	7.1311	1.96446	7.55326	4.99415	26.5013	26.9085	8.288	0.64863	4.72109	0.645457
				3.3	8.3	39.69	3.25887	0.429986	3.36297	5	0.869541	0.946713	1.2	0.736332	3.91064	0.260709	2.39961	1.05583	0.136967	0.0575261	2.35922e-16	6.65075	0.544287	7.19504	1.97339	7.56475	5.03823	26.5037	27.1473	8.3	0.648635	4.76781	0.64546
				3.312	8.312	39.69	3.28766	0.43451	3.39341	5	0.868603	0.946161	1.2	0.735903	3.9452	0.263013	2.4194	1.06454	0.13961	0.0586364	0	6.70952	0.550012	7.25953	1.98231	7.57642	5.08268	26.5062	27.3881	8.312	0.64864	4.81494	0.645463
				3.324	8.324	39.69	3.3167	0.439088	3.42411	5	0.867658	0.945602	1.2	0.735469	3.98003	0.265336	2.43933	1.0733	0.142303	0.0597674	-2.35922e-16	6.76877	0.555808	7.32457	1.99124	7.58826	5.12749	26.5087	27.6309	8.324	0.648645	4.86249	0.645466
				3.336	8.336	39.69	3.34597	0.443723	3.45509	5	0.866707	0.945039	1.2	0.73503	4.01516	0.267677	2.45939	1.08213	0.145046	0.0609195	0	6.82851	0.561675	7.39018	2.00015	7.60028	5.17267	26.5112	27.8757	8.336	0.64865	4.91046	0.645469
				3.348	8.348	39.69	3.37548	0.448415	3.48635	5	0.86575	0.94447	1.2	0.734588	4.05058	0.270038	2.47959	1.09102	0.147841	0.0620932	0	6.88874	0.567614	7.45635	2.00907	7.61249	5.21821	26.5138	28.1226	8.348	0.648655	4.95886	0.645472
				3.36	8.36	39.69	3.40524	0.453164	3.51788	5	0.864786	0.943895	1.2	0.734141	4.08628	0.272419	2.49992	1.09997	0.150687	0.0632887	-2.35922e-16	6.94946	0.573626	7.52309	2.01798	7.62487	5.26413	26.5164	28.3715	8.36	0.64866	5.00768	0.645476
				3.372	8.372	39.69	3.43523	0.457973	3.54968	5	0.863817	0.943315	1.2	0.733689	4.12228	0.274819	2.5204	1.10897	0.153587	0.0645065	0	7.01068	0.579712	7.59039	2.02688	7.63744	5.31043	26.519	28.6224	8.372	0.648666	5.05693	0.645479
				3.384	8.384	39.69	3.46548	0.46284	3.58177	5	0.862841	0.942729	1.2	0.733234	4.15857	0.277238	2.54101	1.11804	0.15654	0.065747	-2.35922e-16	7.07241	0.585874	7.65828	2.03579	7.6502	5.3571	26.5217	28.8755	8.384	0.648671	5.10662	0.645482
				3.396	8.396	39.69	3.49597	0.467768	3.61414	5	0.861858	0.942138	1.2	0.732774	4.19517	0.279678	2.56176	1.12717	0.159549	0.0670105	0	7.13464	0.592111	7.72675	2.04469	7.66314	5.40416	26.5245	29.1307	8.396	0.648676	5.15674	0.645486
				3.408	8.408	39.69	3.52671	0.472756	3.6468	5	0.860869	0.94154	1.2	0.732309	4.23205	0.282137	2.58264	1.13636	0.162613	0.0682975	2.22045e-16	7.19737	0.598426	7.7958	2.05358	7.67626	5.45159	26.5272	29.3879	8.408	0.648682	5.2073	0.645489
				3.42	8.42	39.69	3.5577	0.477807	3.67974	5	0.859874	0.940937	1.2	0.73184	4.26924	0.284616	2.60367	1.14562	0.165734	0.0696084	0	7.26062	0.604819	7.86544	2.06248	7.68958	5.49941	26.53	29.6473	8.42	0.648687	5.25831	0.645493
				3.432	8.432	39.69	3.58895	0.48292	3.71297	5	0.858872	0.940328	1.2	0.731367	4.30674	0.287116	2.62484	1.15493	0.168913	0.0709436	-4.44089e-16	7.32438	0.611291	7.93568	2.07137	7.70308	5.54762	26.5329	29.9088	8.432	0.648693	5.30977	0.645496
				3.444	8.444	39.69	3.62045	0.488097	3.7465	5	0.857864	0.939714	1.2	0.730888	4.34454	0.289636	2.64614	1.1643	0.172151	0.0723035	-2.35922e-16	7.38867	0.617844	8.00651	2.08025	7.71677	5.59622	26.5358	30.1725	8.444	0.648698	5.36167	0.6455
				3.456	8.456	39.69	3.6522	0.493338	3.78032	5	0.856849	0.939093	1.2	0.730406	4.38264	0.292176	2.66759	1.17374	0.175449	0.0736886	2.08167e-16	7.45347	0.624479	8.07795	2.08914	7.73066	5.64521	26.5387	30.4384	8.456	0.648704	5.41404	0.645503
				3.468	8.468	39.69	3.68421	0.498645	3.81443	5	0.855827	0.938466	1.2	0.729918	4.42105	0.294737	2.68917	1.18324	0.178808	0.0750993	-9.02056e-16	7.5188	0.631196	8.14999	2.09802	7.74474	5.6946	26.5417	30.7064	8.468	0.64871	5.46686	0.645507
				3.48	8.48	39.69	3.71648	0.504017	3.84885	5	0.854799	0.937834	1.2	0.729426	4.45978	0.297318	2.7109	1.1928	0.182228	0.076536	1.94289e-16	7.58465	0.637997	8.22265	2.10689	7.75901	5.74438	26.5447	30.9766	8.48	0.648716	5.52014	0.64551
				3.492	8.492	39.69	3.74901	0.509457	3.88357	5	0.853764	0.937195	1.2	0.728929	4.49881	0.299921	2.73277	1.20242	0.185712	0.0779992	0	7.65104	0.644883	8.29593	2.11576	7.77348	5.79457	26.5478	31.2491	8.492	0.648721	5.5739	0.645514
				3.504	8.504	39.69	3.7818	0.514965	3.91859	5	0.852723	0.93655	1.2	0.728428	4.53817	0.302544	2.75477	1.2121	0.18926	0.0794893	0	7.71797	0.651854	8.36982	2.12463	7.78815	5.84516	26.5509	31.5237	8.504	0.648727	5.62812	0.645518
				3.516	8.516	39.69	3.81486	0.520542	3.95392	5	0.851675	0.935899	1.2	0.727922	4.57783	0.305189	2.77692	1.22184	0.192874	0.0810069	-2.22045e-16	7.78543	0.658914	8.44435	2.1335	7.80302	5.89615	26.554	31.8006	8.516	0.648733	5.68281	0.645521
				3.528	8.528	39.69	3.84819	0.526189	3.98956	5	0.85062	0.935242	1.2	0.72741	4.61782	0.307855	2.79921	1.23165	0.196553	0.0825524	6.66134e-16	7.85344	0.666062	8.5195	2.14236	7.81808	5.94755	26.5572	32.0798	8.528	0.648739	5.73799	0.645525
				3.54	8.54	39.69	3.88178	0.531906	4.0255	5	0.849559	0.934578	1.2	0.726894	4.65813	0.310542	2.82164	1.24152	0.2003	0.0841262	1.94289e-16	7.92199	0.673299	8.59529	2.15121	7.83335	5.99936	26.5604	32.3613	8.54	0.648745	5.79364	0.645529
				3.552	8.552	39.69	3.91564	0.537696	4.06177	5	0.84849	0.933908	1.2	0.726373	4.69876	0.313251	2.84421	1.25145	0.204116	0.0857289	8.74301e-16	7.99109	0.680628	8.67172	2.16007	7.84882	6.05159	26.5637	32.645	8.552	0.648751	5.84978	0.645533
				3.564	8.564	39.69	3.94977	0.543558	4.09835	5	0.847415	0.933232	1.2	0.725847	4.73972	0.315981	2.86693	1.26145	0.208002	0.087361	-9.02056e-16	8.06075	0.688049	8.7488	2.16892	7.8645	6.10423	26.567	32.931	8.564	0.648758	5.90642	0.645537
				3.576	8.576	39.69	3.98417	0.549495	4.13525	5	0.846333	0.93255	1.2	0.725316	4.781	0.318734	2.88978	1.2715	0.211959	0.0890229	0	8.13096	0.695563	8.82652	2.17776	7.88038	6.15729	26.5704	33.2194	8.576	0.648764	5.96354	0.645541
				3.588	8.588	39.69	4.01885	0.555506	4.17247	5	0.845244	0.93186	1.2	0.72478	4.82262	0.321508	2.91278	1.28162	0.215988	0.0907152	0	8.20173	0.703172	8.9049	2.1866	7.89646	6.21077	26.5738	33.5101	8.588	0.64877	6.02116	0.645544
				3.6	8.6	39.69	4.0538	0.561593	4.21001	5	0.844149	0.931165	1.2	0.724239	4.86456	0.324304	2.93592	1.29181	0.220091	0.0924383	2.22045e-16	8.27306	0.710877	8.98394	2.19544	7.91276	6.26467	26.5772	33.8031	8.6	0.648777	6.07928	0.645548
				3.612	8.612	39.69	4.08903	0.567757	4.24789	5	0.843046	0.930463	1.2	0.723693	4.90684	0.327122	2.9592	1.30205	0.224269	0.0941929	6.52256e-16	8.34496	0.71868	9.06364	2.20427	7.92927	6.319	26.5807	34.0985	8.612	0.648783	6.13791	0.645552
				3.624	8.624	39.69	4.12454	0.574	4.28609	5	0.841936	0.929754	1.2	0.723142	4.94945	0.329963	2.98263	1.31236	0.228523	0.0959795	0	8.41743	0.726582	9.14401	2.2131	7.94598	6.37376	26.5843	34.3963	8.624	0.648789	6.19705	0.645557
				3.636	8.636	39.69	4.16033	0.580321	4.32462	5	0.84082	0.929038	1.2	0.722585	4.9924	0.332827	3.00619	1.32273	0.232854	0.0977985	6.66134e-16	8.49048	0.734584	9.22506	2.22192	7.96292	6.42895	26.5879	34.6965	8.636	0.648796	6.2567	0.645561
				3.648	8.648	39.69	4.19641	0.586723	4.36349	5	0.839696	0.928316	1.2	0.722023	5.03569	0.335713	3.0299	1.33316	0.237263	0.0996506	2.22045e-16	8.5641	0.742687	9.30678	2.23074	7.98006	6.48458	26.5915	34.9991	8.648	0.648803	6.31687	0.645565
				3.66	8.66	39.69	4.23277	0.593206	4.4027	5	0.838565	0.927587	1.2	0.721456	5.07932	0.338621	3.05376	1.34365	0.241753	0.101536	2.22045e-16	8.6383	0.750893	9.38919	2.23956	7.99742	6.54064	26.5952	35.3041	8.66	0.648809	6.37756	0.645569
				3.672	8.672	39.69	4.26941	0.599771	4.44224	5	0.837427	0.926851	1.2	0.720884	5.12329	0.341553	3.07775	1.35421	0.246324	0.103456	-4.71845e-16	8.71308	0.759204	9.47229	2.24837	8.015	6.59714	26.5989	35.6115	8.672	0.648816	6.43878	0.645573
				3.684	8.684	39.69	4.30634	0.606421	4.48213	5	0.836282	0.926108	1.2	0.720306	5.16761	0.344508	3.10189	1.36483	0.250978	0.105411	-2.498e-16	8.78846	0.767621	9.55608	2.25718	8.0328	6.65408	26.6027	35.9215	8.684	0.648823	6.50052	0.645577
				3.696	8.696	39.69	4.34357	0.613155	4.52236	5	0.83513	0.925358	1.2	0.719723	5.21228	0.347485	3.12617	1.37551	0.255716	0.107401	-2.22045e-16	8.86442	0.776145	9.64057	2.26598	8.05082	6.71146	26.6065	36.2338	8.696	0.64883	6.5628	0.645582
				3.708	8.708	39.69	4.38108	0.619975	4.56295	5	0.833971	0.924602	1.2	0.719135	5.2573	0.350486	3.15059	1.38626	0.260539	0.109426	-4.57967e-16	8.94098	0.784778	9.72576	2.27478	8.06907	6.76929	26.6104	36.5487	8.708	0.648836	6.62562	0.645586
				3.72	8.72	39.69	4.41889	0.626882	4.60388	5	0.832805	0.923838	1.2	0.718541	5.30267	0.353511	3.17515	1.39707	0.265449	0.111489	-6.80012e-16	9.01814	0.793521	9.81166	2.28357	8.08753	6.82757	26.6143	36.8661	8.72	0.648843	6.68898	0.64559
				3.732	8.732	39.69	4.45699	0.633877	4.64517	5	0.831631	0.923067	1.2	0.717941	5.34839	0.356559	3.19986	1.40794	0.270448	0.113588	2.22045e-16	9.0959	0.802376	9.89827	2.29236	8.10622	6.88631	26.6183	37.186	8.732	0.64885	6.75288	0.645595
				3.744	8.744	39.69	4.49539	0.640962	4.68681	5	0.83045	0.922289	1.2	0.717336	5.39447	0.359631	3.2247	1.41887	0.275537	0.115725	-6.93889e-16	9.17426	0.811345	9.98561	2.30114	8.12514	6.94549	26.6223	37.5084	8.744	0.648858	6.81734	0.645599
				3.756	8.756	39.69	4.53408	0.648139	4.72881	5	0.829262	0.921504	1.2	0.716725	5.4409	0.362727	3.24969	1.42986	0.280716	0.117901	-2.22045e-16	9.25323	0.820429	10.0737	2.30992	8.14429	7.00514	26.6264	37.8334	8.756	0.648865	6.88235	0.645604
				3.768	8.768	39.69	4.57308	0.655407	4.77118	5	0.828066	0.920711	1.2	0.716109	5.4877	0.365846	3.27482	1.44092	0.285989	0.120115	-8.74301e-16	9.33282	0.829629	10.1624	2.3187	8.16367	7.06524	26.6305	38.1609	8.768	0.648872	6.94793	0.645608
				3.78	8.78	39.69	4.61238	0.662768	4.81391	5	0.826863	0.919912	1.2	0.715487	5.53485	0.36899	3.3001	1.45204	0.291356	0.12237	2.08167e-16	9.41302	0.838947	10.252	2.32747	8.18328	7.12581	26.6347	38.491	8.78	0.648879	7.01406	0.645613
				3.792	8.792	39.69	4.65198	0.670225	4.85701	5	0.825653	0.919104	1.2	0.714859	5.58238	0.372158	3.32551	1.46322	0.29682	0.124664	-2.22045e-16	9.49384	0.848386	10.3422	2.33623	8.20313	7.18684	26.6389	38.8237	8.792	0.648887	7.08076	0.645618
				3.804	8.804	39.69	4.69189	0.677777	4.90047	5	0.824436	0.91829	1.2	0.714225	5.63026	0.375351	3.35106	1.47447	0.30238	0.127	2.22045e-16	9.57528	0.857946	10.4332	2.345	8.22321	7.24834	26.6432	39.1591	8.804	0.648894	7.14804	0.645622
				3.816	8.816	39.69	4.7321	0.685427	4.94432	5	0.823211	0.917468	1.2	0.713586	5.67852	0.378568	3.37676	1.48577	0.30804	0.129377	-4.44089e-16	9.65734	0.867629	10.525	2.35375	8.24353	7.3103	26.6475	39.497	8.816	0.648902	7.21589	0.645627
				3.828	8.828	39.69	4.77262	0.693176	4.98853	5	0.821978	0.916638	1.2	0.712941	5.72714	0.38181	3.4026	1.49714	0.313801	0.131796	4.44089e-16	9.74004	0.877438	10.6175	2.3625	8.26409	7.37274	26.6519	39.8376	8.828	0.648909	7.28433	0.645632
				3.84	8.84	39.69	4.81345	0.701024	5.03313	5	0.820738	0.915801	1.2	0.71229	5.77614	0.385076	3.42857	1.50857	0.319663	0.134259	-2.77556e-16	9.82337	0.887373	10.7107	2.37125	8.28489	7.43566	26.6563	40.1808	8.84	0.648917	7.35335	0.645637
				3.852	8.852	39.69	4.85459	0.708975	5.07811	5	0.819491	0.914956	1.2	0.711633	5.82551	0.388367	3.45469	1.52006	0.32563	0.136765	-2.22045e-16	9.90733	0.897436	10.8048	2.37999	8.30593	7.49905	26.6608	40.5268	8.852	0.648924	7.42296	0.645642
				3.864	8.864	39.69	4.89605	0.717028	5.12347	5	0.818236	0.914104	1.2	0.71097	5.87526	0.391684	3.48094	1.53161	0.331703	0.139315	0	9.99194	0.90763	10.8996	2.38872	8.32721	7.56292	26.6654	40.8754	8.864	0.648932	7.49316	0.645646
				3.876	8.876	39.69	4.93782	0.725185	5.16922	5	0.816973	0.913244	1.2	0.710301	5.92539	0.395026	3.50734	1.54323	0.337883	0.141911	-2.77556e-16	10.0772	0.917956	10.9951	2.39745	8.34874	7.62727	26.67	41.2267	8.876	0.64894	7.56396	0.645651
				3.888	8.888	39.69	4.97991	0.733449	5.21537	5	0.815703	0.912376	1.2	0.709625	5.97589	0.398393	3.53387	1.5549	0.344173	0.144553	-2.77556e-16	10.1631	0.928416	11.0915	2.40618	8.37052	7.69211	26.6746	41.5807	8.888	0.648948	7.63537	0.645656
				3.9	8.9	39.69	5.02232	0.74182	5.2619	5	0.814426	0.9115	1.2	0.708944	6.02678	0.401785	3.56054	1.56664	0.350573	0.147241	-2.498e-16	10.2496	0.939012	11.1886	2.4149	8.39255	7.75744	26.6793	41.9375	8.9	0.648956	7.70739	0.645661
				3.912	8.912	39.69	5.06504	0.750299	5.30884	5	0.81314	0.910616	1.2	0.708257	6.07805	0.405203	3.58735	1.57843	0.357086	0.149976	3.88578e-16	10.3368	0.949746	11.2866	2.42361	8.41483	7.82325	26.6841	42.297	8.912	0.648964	7.78002	0.645667
				3.924	8.924	39.69	5.10809	0.758889	5.35617	5	0.811847	0.909724	1.2	0.707563	6.12971	0.408647	3.6143	1.59029	0.363714	0.15276	-2.498e-16	10.4247	0.960619	11.3853	2.43232	8.43737	7.88956	26.6889	42.6593	8.924	0.648972	7.85326	0.645672
				3.936	8.936	39.69	5.15146	0.767591	5.40391	5	0.810547	0.908824	1.2	0.706863	6.18175	0.412117	3.64138	1.60221	0.370458	0.155592	-8.88178e-16	10.5132	0.971634	11.4848	2.44103	8.46016	7.95636	26.6937	43.0244	8.936	0.64898	7.92713	0.645677
				3.948	8.948	39.69	5.19516	0.776406	5.45205	5	0.809238	0.907917	1.2	0.706157	6.23419	0.415613	3.6686	1.61418	0.37732	0.158474	-2.77556e-16	10.6024	0.982792	11.5852	2.44972	8.4832	8.02366	26.6987	43.3922	8.948	0.648989	8.00163	0.645682
				3.96	8.96	39.69	5.23918	0.785336	5.5006	5	0.807922	0.907001	1.2	0.705445	6.28702	0.419135	3.69595	1.62622	0.384302	0.161407	0	10.6922	0.994096	11.6863	2.45842	8.50651	8.09146	26.7037	43.7629	8.96	0.648997	8.07676	0.645687
				3.972	8.972	39.69	5.28353	0.794383	5.54956	5	0.806598	0.906077	1.2	0.704726	6.34024	0.422683	3.72344	1.63832	0.391407	0.164391	-2.77556e-16	10.7827	1.00555	11.7883	2.4671	8.53007	8.15976	26.7087	44.1364	8.972	0.649006	8.15252	0.645693
				3.984	8.984	39.69	5.32821	0.803548	5.59894	5	0.805267	0.905144	1.2	0.704001	6.39386	0.426257	3.75107	1.65047	0.398635	0.167427	0	10.8739	1.01715	11.8911	2.47579	8.5539	8.22856	26.7138	44.5128	8.984	0.649014	8.22892	0.645698
				3.996	8.996	39.69	5.37323	0.812833	5.64874	5	0.803928	0.904204	1.2	0.703269	6.44787	0.429858	3.77883	1.66268	0.405989	0.170515	0	10.9658	1.0289	11.9947	2.48446	8.57799	8.29788	26.719	44.892	8.996	0.649023	8.30597	0.645704
				4.008	9.008	39.69	5.41857	0.822239	5.69896	5	0.80258	0.903255	1.2	0.702531	6.50229	0.433486	3.80672	1.67496	0.413471	0.173658	-9.15934e-16	11.0583	1.04081	12.0991	2.49313	8.60235	8.3677	26.7242	45.2741	9.008	0.649031	8.38368	0.645709
				4.02	9.02	39.69	5.46425	0.831769	5.7496	5	0.801225	0.902297	1.2	0.701787	6.5571	0.43714	3.83474	1.68729	0.421083	0.176855	0	11.1515	1.05287	12.2044	2.5018	8.62698	8.43803	26.7295	45.659	9.02	0.64904	8.46203	0.645715
				4.032	9.032	39.69	5.51027	0.841423	5.80067	5	0.799863	0.901331	1.2	0.701036	6.61232	0.440822	3.8629	1.69967	0.428826	0.180107	-7.21645e-16	11.2455	1.06509	12.3105	2.51046	8.65188	8.50888	26.7348	46.0469	9.032	0.649049	8.54105	0.64572
				4.044	9.044	39.69	5.55663	0.851205	5.85217	5	0.798492	0.900357	1.2	0.700278	6.66795	0.44453	3.89118	1.71212	0.436704	0.183416	-6.93889e-16	11.3401	1.07747	12.4175	2.51911	8.67705	8.58024	26.7402	46.4377	9.044	0.649058	8.62073	0.645726
				4.056	9.056	39.69	5.60332	0.861115	5.9041	5	0.797113	0.899374	1.2	0.699513	6.72398	0.448266	3.9196	1.72462	0.444717	0.186781	-2.498e-16	11.4353	1.09002	12.5254	2.52776	8.70249	8.65212	26.7457	46.8314	9.056	0.649067	8.70108	0.645732
				4.068	9.068	39.69	5.65035	0.871155	5.95647	5	0.795727	0.898383	1.2	0.698742	6.78043	0.452028	3.94814	1.73718	0.452869	0.190205	0	11.5313	1.10273	12.6341	2.5364	8.72821	8.72452	26.7512	47.2281	9.068	0.649076	8.78211	0.645737
				4.08	9.08	39.69	5.69773	0.881327	6.00929	5	0.794332	0.897383	1.2	0.697964	6.83728	0.455819	3.97681	1.7498	0.461161	0.193688	-2.77556e-16	11.628	1.1156	12.7436	2.54503	8.75421	8.79745	26.7568	47.6277	9.08	0.649085	8.86381	0.645743
				4.092	9.092	39.69	5.74545	0.891633	6.06254	5	0.79293	0.896374	1.2	0.69718	6.89455	0.459636	4.00561	1.76247	0.469595	0.19723	-4.44089e-16	11.7254	1.12865	12.8541	2.55366	8.78049	8.8709	26.7624	48.0303	9.092	0.649094	8.9462	0.645749
				4.104	9.104	39.69	5.79352	0.902075	6.11624	5	0.791519	0.895356	1.2	0.696388	6.95223	0.463482	4.03454	1.7752	0.478174	0.200833	0	11.8235	1.14187	12.9654	2.56228	8.80705	8.94488	26.7681	48.4359	9.104	0.649103	9.02929	0.645755
				4.116	9.116	39.69	5.84194	0.912655	6.1704	5	0.790101	0.89433	1.2	0.69559	7.01032	0.467355	4.06359	1.78798	0.4869	0.204498	4.44089e-16	11.9223	1.15526	13.0776	2.5709	8.83389	9.01939	26.7739	48.8445	9.116	0.649113	9.11306	0.645761
				4.128	9.128	39.69	5.8907	0.923374	6.225	5	0.788675	0.893294	1.2	0.694785	7.06884	0.471256	4.09277	1.80082	0.495774	0.208225	0	12.0218	1.16883	13.1907	2.57951	8.86102	9.09443	26.7797	49.2562	9.128	0.649122	9.19754	0.645767
				4.14	9.14	39.69	5.93981	0.934234	6.28007	5	0.78724	0.89225	1.2	0.693972	7.12777	0.475185	4.12207	1.81371	0.5048	0.212016	-2.22045e-16	12.1221	1.18258	13.3046	2.58811	8.88844	9.17	26.7856	49.6708	9.14	0.649132	9.28272	0.645773
				4.152	9.152	39.69	5.98928	0.945238	6.33559	5	0.785798	0.891197	1.2	0.693153	7.18713	0.479142	4.15149	1.82665	0.513979	0.215871	4.71845e-16	12.223	1.1965	13.4195	2.59671	8.91615	9.24611	26.7916	50.0886	9.152	0.649141	9.36861	0.645779
				4.164	9.164	39.69	6.0391	0.956388	6.39157	5	0.784347	0.890135	1.2	0.692327	7.24691	0.483128	4.18103	1.83965	0.523314	0.219792	-2.22045e-16	12.3247	1.21062	13.5353	2.6053	8.94415	9.32276	26.7976	50.5094	9.164	0.649151	9.45521	0.645785
				4.176	9.176	39.69	6.08927	0.967685	6.44803	5	0.782889	0.889063	1.2	0.691494	7.30712	0.487141	4.21069	1.8527	0.532808	0.223779	-4.996e-16	12.4271	1.22492	13.652	2.61389	8.97244	9.39995	26.8037	50.9332	9.176	0.649161	9.54253	0.645791
				4.188	9.188	39.69	6.1398	0.979131	6.50495	5	0.781422	0.887983	1.2	0.690653	7.36775	0.491184	4.24047	1.86581	0.542462	0.227834	0	12.5302	1.23941	13.7696	2.62246	9.00104	9.47769	26.8099	51.3602	9.188	0.649171	9.63058	0.645798
				4.2	9.2	39.69	6.19068	0.99073	6.56234	5	0.779947	0.886893	1.2	0.689806	7.42882	0.495255	4.27037	1.87896	0.552278	0.231957	0	12.634	1.25409	13.8881	2.63103	9.02993	9.55597	26.8161	51.7903	9.2	0.649181	9.71936	0.645804
				4.212	9.212	39.69	6.24193	1.00248	6.62021	5	0.778464	0.885794	1.2	0.688951	7.49031	0.499354	4.30038	1.89217	0.56226	0.236149	0	12.7386	1.26896	14.0076	2.6396	9.05912	9.63479	26.8224	52.2235	9.212	0.649191	9.80888	0.64581
				4.224	9.224	39.69	6.29353	1.01439	6.67857	5	0.776973	0.884686	1.2	0.688089	7.55224	0.503482	4.33051	1.90542	0.57241	0.240412	-2.498e-16	12.8439	1.28404	14.128	2.64816	9.08861	9.71417	26.8288	52.6598	9.224	0.649201	9.89913	0.645817
				4.236	9.236	39.69	6.3455	1.02645	6.7374	5	0.775473	0.883568	1.2	0.68722	7.6146	0.50764	4.36075	1.91873	0.58273	0.244747	0	12.95	1.29931	14.2493	2.65671	9.11841	9.79409	26.8352	53.0993	9.236	0.649211	9.99013	0.645823
				4.248	9.248	39.69	6.39783	1.03868	6.79672	5	0.773966	0.882441	1.2	0.686343	7.67739	0.511826	4.3911	1.93209	0.593223	0.249154	4.71845e-16	13.0568	1.31478	14.3716	2.66525	9.14851	9.87457	26.8417	53.5419	9.248	0.649221	10.0819	0.64583
				4.26	9.26	39.69	6.45052	1.05107	6.85653	5	0.77245	0.881304	1.2	0.685459	7.74062	0.516041	4.42157	1.94549	0.603891	0.253634	0	13.1643	1.33047	14.4948	2.67379	9.17893	9.9556	26.8483	53.9878	9.26	0.649232	10.1744	0.645837
				4.272	9.272	39.69	6.50358	1.06362	6.91684	5	0.770927	0.880158	1.2	0.684568	7.80429	0.520286	4.45214	1.95894	0.614737	0.25819	0	13.2726	1.34636	14.619	2.68232	9.20965	10.0372	26.8549	54.4368	9.272	0.649242	10.2677	0.645843
				4.284	9.284	39.69	6.557	1.07634	6.97764	5	0.769394	0.879003	1.2	0.683669	7.8684	0.52456	4.48282	1.97244	0.625763	0.262821	-4.996e-16	13.3816	1.36246	14.7441	2.69084	9.24069	10.1193	26.8617	54.889	9.284	0.649253	10.3617	0.64585
				4.296	9.296	39.69	6.6108	1.08923	7.03895	5	0.767854	0.877838	1.2	0.682763	7.93296	0.528864	4.51361	1.98599	0.636973	0.267528	0	13.4914	1.37877	14.8702	2.69936	9.27204	10.2021	26.8684	55.3445	9.296	0.649263	10.4565	0.645857
				4.308	9.308	39.69	6.66496	1.10229	7.10075	5	0.766306	0.876663	1.2	0.681849	7.99795	0.533197	4.5445	1.99958	0.648367	0.272314	-4.996e-16	13.602	1.3953	14.9973	2.70787	9.30371	10.2853	26.8753	55.8031	9.308	0.649274	10.5521	0.645864
				4.32	9.32	39.69	6.71949	1.11552	7.16307	5	0.764749	0.875478	1.2	0.680928	8.06339	0.53756	4.57549	2.01322	0.65995	0.277179	0	13.7133	1.41205	15.1253	2.71637	9.3357	10.3692	26.8822	56.2651	9.32	0.649285	10.6485	0.645871
				4.332	9.332	39.69	6.7744	1.12893	7.22589	5	0.763184	0.874284	1.2	0.679999	8.12928	0.541952	4.60658	2.0269	0.671724	0.282124	0	13.8253	1.42903	15.2543	2.72486	9.36802	10.4536	26.8892	56.7303	9.332	0.649296	10.7456	0.645878
				4.344	9.344	39.69	6.82968	1.14252	7.28923	5	0.761611	0.87308	1.2	0.679062	8.19561	0.546374	4.63778	2.04062	0.683692	0.287151	0	13.9381	1.44623	15.3843	2.73335	9.40065	10.5385	26.8963	57.1987	9.344	0.649307	10.8436	0.645885
				4.356	9.356	39.69	6.88533	1.15629	7.35309	5	0.760029	0.871866	1.2	0.678118	8.2624	0.550827	4.66907	2.05439	0.695856	0.292259	0	14.0517	1.46366	15.5154	2.74183	9.43361	10.6241	26.9035	57.6705	9.356	0.649318	10.9423	0.645892
				4.368	9.368	39.69	6.94136	1.17024	7.41747	5	0.758439	0.870642	1.2	0.677166	8.32963	0.555309	4.70045	2.0682	0.708219	0.297452	0	14.166	1.48132	15.6474	2.7503	9.46691	10.7102	26.9107	58.1455	9.368	0.649329	11.0419	0.645899
				4.38	9.38	39.69	6.99777	1.18438	7.48237	5	0.756841	0.869408	1.2	0.676206	8.39732	0.559821	4.73193	2.08205	0.720784	0.302729	0	14.2812	1.49922	15.7804	2.75877	9.50053	10.7969	26.918	58.6238	9.38	0.64934	11.1422	0.645906
				4.392	9.392	39.69	7.05455	1.19871	7.54781	5	0.755235	0.868164	1.2	0.675239	8.46546	0.564364	4.76351	2.09594	0.733553	0.308092	4.44089e-16	14.397	1.51736	15.9144	2.76722	9.53448	10.8841	26.9254	59.1055	9.392	0.649352	11.2434	0.645913
				4.404	9.404	39.69	7.11171	1.21323	7.61377	5	0.75362	0.86691	1.2	0.674264	8.53405	0.568937	4.79517	2.10987	0.746531	0.313543	0	14.5137	1.53573	16.0494	2.77567	9.56877	10.972	26.9329	59.5905	9.404	0.649363	11.3454	0.645921
				4.416	9.416	39.69	7.16925	1.22794	7.68027	5	0.751997	0.865646	1.2	0.673281	8.6031	0.57354	4.82692	2.12384	0.759718	0.319082	7.77156e-16	14.6311	1.55436	16.1855	2.78411	9.6034	11.0604	26.9404	60.0789	9.416	0.649375	11.4482	0.645928
				4.428	9.428	39.69	7.22718	1.24285	7.74731	5	0.750365	0.864372	1.2	0.67229	8.67261	0.578174	4.85876	2.13785	0.773119	0.32471	4.44089e-16	14.7493	1.57323	16.3226	2.79255	9.63837	11.1494	26.948	60.5706	9.428	0.649386	11.5519	0.645936
				4.44	9.44	39.69	7.28548	1.25796	7.81489	5	0.748726	0.863088	1.2	0.671291	8.74258	0.582839	4.89068	2.1519	0.786736	0.330429	0	14.8683	1.59235	16.4607	2.80097	9.67368	11.2389	26.9557	61.0657	9.44	0.649398	11.6564	0.645943
				4.452	9.452	39.69	7.34417	1.27327	7.88302	5	0.747078	0.861794	1.2	0.670284	8.813	0.587534	4.92268	2.16598	0.800573	0.336241	-8.88178e-16	14.9881	1.61173	16.5998	2.80939	9.70933	11.3291	26.9635	61.5641	9.452	0.64941	11.7617	0.645951
				4.464	9.464	39.69	7.40324	1.28878	7.9517	5	0.745422	0.860489	1.2	0.669269	8.88389	0.592259	4.95476	2.18009	0.814631	0.342145	0	15.1087	1.63137	16.74	2.8178	9.74533	11.4198	26.9713	62.066	9.464	0.649422	11.8679	0.645958
				4.476	9.476	39.69	7.4627	1.3045	8.02093	5	0.743757	0.859174	1.2	0.668246	8.95524	0.597016	4.98692	2.19424	0.828915	0.348144	0	15.23	1.65127	16.8813	2.8262	9.78167	11.5112	26.9793	62.5713	9.476	0.649434	11.9749	0.645966
				4.488	9.488	39.69	7.52254	1.32044	8.09072	5	0.742084	0.857848	1.2	0.667215	9.02705	0.601803	5.01915	2.20843	0.843426	0.354239	-9.4369e-16	15.3521	1.67144	17.0236	2.8346	9.81837	11.6031	26.9873	63.0799	9.488	0.649446	12.0828	0.645974
				4.5	9.5	39.69	7.58277	1.33658	8.16107	5	0.740403	0.856512	1.2	0.666176	9.09933	0.606622	5.05146	2.22264	0.858169	0.360431	0	15.475	1.69187	17.1669	2.84298	9.85542	11.6956	26.9954	63.5921	9.5	0.649458	12.1916	0.645982
				4.512	9.512	39.69	7.64339	1.35294	8.23199	5	0.738713	0.855166	1.2	0.665129	9.17207	0.611471	5.08384	2.23689	0.873146	0.366721	0	15.5988	1.71258	17.3113	2.85136	9.89283	11.7886	27.0036	64.1076	9.512	0.64947	12.3012	0.64599
				4.524	9.524	39.69	7.7044	1.36952	8.30347	5	0.737015	0.853809	1.2	0.664074	9.24527	0.616352	5.11629	2.25117	0.888361	0.373112	0	15.7233	1.73357	17.4568	2.85973	9.9306	11.8823	27.0118	64.6266	9.524	0.649483	12.4117	0.645998
				4.536	9.536	39.69	7.76579	1.38632	8.37553	5	0.735309	0.852441	1.2	0.66301	9.31895	0.621263	5.1488	2.26547	0.903816	0.379603	0	15.8486	1.75483	17.6034	2.86809	9.96872	11.9766	27.0202	65.149	9.536	0.649495	12.5231	0.646006
				4.548	9.548	39.69	7.82758	1.40334	8.44816	5	0.733594	0.851063	1.2	0.661938	9.39309	0.626206	5.18137	2.2798	0.919514	0.386196	0	15.9746	1.77638	17.751	2.87644	10.0072	12.0714	27.0286	65.675	9.548	0.649508	12.6354	0.646014
				4.56	9.56	39.69	7.88975	1.42059	8.52137	5	0.731871	0.849675	1.2	0.660858	9.4677	0.63118	5.21401	2.29416	0.935459	0.392893	0	16.1015	1.79822	17.8998	2.88479	10.0461	12.1669	27.0371	66.2044	9.56	0.64952	12.7485	0.646022
				4.572	9.572	39.69	7.95232	1.43808	8.59517	6	0.73014	0.848276	0.876168	0.469007	6.96757	0.636186	3.72969	1.64107	0.676497	0.284129	0	16.2292	1.82035	18.0496	2.89312	10.0853	9.39173	27.0457	66.7373	9.572	0.632386	12.8471	0.646807
				4.584	9.584	39.69	7.99708	1.45067	8.64804	6	0.728903	0.847273	0.874684	0.46758	6.99492	0.639766	3.73927	1.64528	0.683521	0.287079	0	16.3206	1.83629	18.1569	2.89905	10.1135	9.43112	27.0519	67.1186	9.584	0.632287	12.9309	0.646706
				4.596	9.596	39.69	8.04195	1.46336	8.70111	6	0.727665	0.846268	0.873198	0.466151	7.02221	0.643356	3.74876	1.64946	0.690588	0.290047	0	16.4121	1.85235	18.2645	2.90496	10.1418	9.47048	27.0581	67.5009	9.596	0.632187	13.015	0.646605
				4.608	9.608	39.69	8.08693	1.47614	8.75439	6	0.726424	0.845259	0.871709	0.464721	7.04945	0.646955	3.75817	1.6536	0.697698	0.293033	0	16.5039	1.86854	18.3725	2.91085	10.1703	9.50981	27.0644	67.8843	9.608	0.632087	13.0994	0.646504
				4.62	9.62	39.69	8.13203	1.48903	8.80786	6	0.725182	0.844246	0.870218	0.463291	7.07664	0.650563	3.76749	1.6577	0.70485	0.296037	0	16.596	1.88484	18.4808	2.91673	10.1989	9.54909	27.0707	68.2688	9.62	0.631987	13.1842	0.646404
				4.632	9.632	39.69	8.17724	1.50201	8.86152	6	0.723938	0.84323	0.868725	0.461859	7.10377	0.654179	3.77673	1.66176	0.712045	0.299059	0	16.6882	1.90127	18.5895	2.9226	10.2277	9.58833	27.077	68.6543	9.632	0.631886	13.2693	0.646303
				4.644	9.644	39.69	8.22256	1.51508	8.91539	6	0.722692	0.84221	0.86723	0.460426	7.13085	0.657805	3.78588	1.66579	0.719282	0.302099	0	16.7807	1.91783	18.6986	2.92845	10.2565	9.62753	27.0834	69.0408	9.644	0.631784	13.3547	0.646203
				4.656	9.656	39.69	8.26799	1.52826	8.96945	6	0.721444	0.841187	0.865733	0.458992	7.15787	0.661439	3.79494	1.66977	0.726561	0.305156	0	16.8735	1.9345	18.808	2.93428	10.2856	9.66669	27.0897	69.4283	9.656	0.631683	13.4404	0.646104
				4.668	9.668	39.69	8.31353	1.54153	9.02371	6	0.720194	0.840161	0.864233	0.457557	7.18483	0.665083	3.80391	1.67372	0.733882	0.308231	6.10623e-16	16.9664	1.9513	18.9177	2.9401	10.3147	9.7058	27.0962	69.8169	9.668	0.63158	13.5265	0.646005
				4.68	9.68	39.69	8.35918	1.5549	9.07816	6	0.718943	0.839131	0.862732	0.456121	7.21173	0.668734	3.8128	1.67763	0.741245	0.311323	-4.996e-16	17.0596	1.96823	19.0278	2.9459	10.344	9.74486	27.1026	70.2064	9.68	0.631477	13.6129	0.645906
				4.692	9.692	39.69	8.40493	1.56837	9.13281	6	0.717691	0.838097	0.861229	0.454684	7.23857	0.672395	3.82159	1.6815	0.748648	0.314432	0	17.1529	1.98528	19.1382	2.95169	10.3734	9.78387	27.1091	70.597	9.692	0.631374	13.6996	0.645807
				4.704	9.704	39.69	8.45079	1.58194	9.18765	6	0.716436	0.837061	0.859723	0.453247	7.26534	0.676063	3.8303	1.68533	0.756093	0.317559	6.10623e-16	17.2465	2.00246	19.249	2.95746	10.4029	9.82283	27.1156	70.9885	9.704	0.63127	13.7866	0.645708
				4.716	9.716	39.69	8.49676	1.59561	9.24269	6	0.71518	0.836021	0.858216	0.451809	7.29205	0.67974	3.83891	1.68912	0.763579	0.320703	0	17.3403	2.01976	19.3601	2.96321	10.4326	9.86173	27.1222	71.381	9.716	0.631165	13.8739	0.64561
				4.728	9.728	39.69	8.54282	1.60938	9.29792	6	0.713923	0.834977	0.856707	0.45037	7.3187	0.683426	3.84743	1.69287	0.771105	0.323864	0	17.4343	2.03719	19.4715	2.96895	10.4624	9.90059	27.1287	71.7745	9.728	0.63106	13.9616	0.645512
				4.74	9.74	39.69	8.58899	1.62325	9.35334	6	0.712664	0.833931	0.855196	0.448931	7.34527	0.687119	3.85586	1.69658	0.778672	0.327042	0	17.5286	2.05475	19.5833	2.97468	10.4923	9.93938	27.1354	72.169	9.74	0.630954	14.0496	0.645415
				4.752	9.752	39.69	8.63526	1.63722	9.40896	6	0.711403	0.832881	0.853684	0.44749	7.37178	0.690821	3.8642	1.70025	0.786279	0.330237	0	17.623	2.07243	19.6954	2.98039	10.5224	9.97812	27.142	72.5644	9.752	0.630848	14.1379	0.645317
				4.764	9.764	39.69	8.68163	1.65129	9.46476	6	0.710141	0.831828	0.852169	0.44605	7.39822	0.694531	3.87244	1.70387	0.793925	0.333449	0	17.7176	2.09025	19.8079	2.98608	10.5526	10.0168	27.1487	72.9607	9.764	0.630742	14.2265	0.64522
				4.776	9.776	39.69	8.7281	1.66547	9.52076	6	0.708877	0.830772	0.850653	0.444609	7.42458	0.698248	3.88059	1.70746	0.801611	0.336677	0	17.8125	2.10819	19.9206	2.99176	10.5829	10.0554	27.1554	73.358	9.776	0.630635	14.3154	0.645123
				4.788	9.788	39.69	8.77467	1.67974	9.57695	6	0.707612	0.829712	0.849135	0.443167	7.45088	0.701974	3.88864	1.711	0.809336	0.339921	0	17.9075	2.12626	20.0337	2.99742	10.6134	10.094	27.1621	73.7562	9.788	0.630527	14.4047	0.645026
				4.8	9.8	39.69	8.82133	1.69412	9.63332	6	0.706346	0.828649	0.847615	0.441725	7.4771	0.705707	3.8966	1.71451	0.817101	0.343182	6.66134e-16	18.0027	2.14446	20.1472	3.00306	10.644	10.1324	27.1689	74.1553	9.8	0.630419	14.4943	0.64493
				4.812	9.812	39.69	8.86809	1.7086	9.68989	6	0.705079	0.827583	0.846094	0.440283	7.50324	0.709447	3.90447	1.71797	0.824903	0.346459	0	18.0981	2.16279	20.2609	3.00869	10.6747	10.1709	27.1757	74.5554	9.812	0.63031	14.5841	0.644834
				4.824	9.824	39.69	8.91495	1.72319	9.74664	6	0.70381	0.826514	0.844572	0.43884	7.52931	0.713196	3.91223	1.72138	0.832745	0.349753	0	18.1938	2.18125	20.375	3.01431	10.7055	10.2092	27.1825	74.9563	9.824	0.630201	14.6743	0.644738
				4.836	9.836	39.69	8.96189	1.73788	9.80358	6	0.702539	0.825442	0.843047	0.437397	7.5553	0.716951	3.9199	1.72476	0.840624	0.353062	0	18.2896	2.19984	20.4894	3.01991	10.7365	10.2475	27.1894	75.3581	9.836	0.630091	14.7648	0.644642
				4.848	9.848	39.69	9.00893	1.75267	9.8607	6	0.701268	0.824367	0.841522	0.435954	7.58121	0.720715	3.92748	1.72809	0.848541	0.356387	5.55112e-16	18.3856	2.21857	20.6041	3.02549	10.7676	10.2857	27.1963	75.7609	9.848	0.629981	14.8557	0.644546
				4.86	9.86	39.69	9.05606	1.76756	9.91802	6	0.699995	0.823289	0.839994	0.43451	7.60704	0.724485	3.93495	1.73138	0.856495	0.359728	6.10623e-16	18.4818	2.23742	20.7192	3.03106	10.7988	10.3238	27.2032	76.1644	9.86	0.62987	14.9468	0.644451
				4.872	9.872	39.69	9.10328	1.78256	9.97551	6	0.698721	0.822208	0.838466	0.433067	7.63279	0.728262	3.94233	1.73462	0.864487	0.363084	0	18.5781	2.25641	20.8345	3.03661	10.8301	10.3619	27.2102	76.5689	9.872	0.629759	15.0382	0.644356
				4.884	9.884	39.69	9.15059	1.79767	10.0332	6	0.697446	0.821123	0.836936	0.431623	7.65845	0.732047	3.94961	1.73783	0.872515	0.366456	-4.44089e-16	18.6747	2.27553	20.9502	3.04215	10.8616	10.3999	27.2172	76.9742	9.884	0.629647	15.13	0.644261
				4.896	9.896	39.69	9.19798	1.81288	10.0911	6	0.69617	0.820036	0.835404	0.43018	7.68403	0.735839	3.95679	1.74099	0.88058	0.369843	0	18.7714	2.29478	21.0662	3.04767	10.8932	10.4378	27.2242	77.3804	9.896	0.629535	15.222	0.644166
				4.908	9.908	39.69	9.24547	1.82819	10.1491	6	0.694893	0.818946	0.833871	0.428736	7.70953	0.739637	3.96386	1.7441	0.88868	0.373246	-4.996e-16	18.8683	2.31417	21.1825	3.05317	10.9249	10.4756	27.2312	77.7874	9.908	0.629422	15.3144	0.644072
				4.92	9.92	39.69	9.29303	1.84361	10.2073	6	0.693614	0.817853	0.832337	0.427293	7.73494	0.743443	3.97084	1.74717	0.896817	0.376663	0	18.9654	2.33369	21.2991	3.05866	10.9568	10.5133	27.2383	78.1952	9.92	0.629308	15.4071	0.643977
				4.932	9.932	39.69	9.34068	1.85914	10.2658	6	0.692335	0.816757	0.830802	0.425849	7.76026	0.747255	3.97772	1.7502	0.904988	0.380095	0	19.0626	2.35334	21.416	3.06414	10.9887	10.551	27.2454	78.6038	9.932	0.629194	15.5	0.643883
				4.944	9.944	39.69	9.38841	1.87477	10.3243	6	0.691055	0.815658	0.829266	0.424406	7.78549	0.751073	3.9845	1.75318	0.913195	0.383542	8.32667e-16	19.16	2.37313	21.5332	3.06959	11.0208	10.5886	27.2526	79.0132	9.944	0.62908	15.5933	0.643789
				4.956	9.956	39.69	9.43623	1.89051	10.3831	6	0.689773	0.814556	0.827728	0.422963	7.81063	0.754898	3.99117	1.75612	0.921436	0.387003	0	19.2576	2.39305	21.6507	3.07504	11.053	10.6261	27.2598	79.4235	9.956	0.628965	15.6869	0.643696
				4.968	9.968	39.69	9.48412	1.90636	10.4421	6	0.688491	0.813452	0.826189	0.42152	7.83568	0.75873	3.99775	1.75901	0.929712	0.390479	0	19.3554	2.41311	21.7685	3.08046	11.0854	10.6635	27.267	79.8345	9.968	0.628849	15.7808	0.643602
				4.98	9.98	39.69	9.5321	1.92231	10.5012	6	0.687208	0.812345	0.824649	0.420078	7.86064	0.762568	4.00422	1.76186	0.938021	0.393969	-4.44089e-16	19.4533	2.43331	21.8866	3.08587	11.1178	10.7008	27.2742	80.2463	9.98	0.628733	15.8749	0.643508
				4.992	9.992	39.69	9.58015	1.93837	10.5605	6	0.685924	0.811235	0.823108	0.418636	7.8855	0.766412	4.01059	1.76466	0.946364	0.397473	4.44089e-16	19.5513	2.45364	22.005	3.09127	11.1504	10.738	27.2815	80.6589	9.992	0.628616	15.9694	0.643415
				5.004	10.004	39.69	9.62827	1.95454	10.62	6	0.684639	0.810122	0.821566	0.417194	7.91027	0.770262	4.01686	1.76742	0.95474	0.400991	0	19.6495	2.4741	22.1236	3.09665	11.1831	10.7751	27.2888	81.0723	10.004	0.628499	16.0642	0.643322
				5.016	10.016	39.69	9.67648	1.97082	10.6796	6	0.683353	0.809006	0.820024	0.415753	7.93494	0.774118	4.02302	1.77013	0.963148	0.404522	0	19.7479	2.49471	22.2426	3.10201	11.2159	10.8122	27.2961	81.4863	10.016	0.628382	16.1593	0.643229
				5.028	10.028	39.69	9.72475	1.98721	10.7395	6	0.682066	0.807888	0.81848	0.414312	7.95951	0.77798	4.02908	1.77279	0.971589	0.408068	0	19.8464	2.51545	22.3619	3.10736	11.2488	10.8491	27.3035	81.9012	10.028	0.628263	16.2546	0.643136
				5.04	10.04	39.69	9.7731	2.0037	10.7995	6	0.680779	0.806767	0.816935	0.412872	7.98399	0.781848	4.03504	1.77542	0.980062	0.411626	0	19.9451	2.53633	22.4814	3.11269	11.2819	10.8859	27.3109	82.3167	10.04	0.628144	16.3503	0.643044
				5.052	10.052	39.69	9.82152	2.0203	10.8597	6	0.679491	0.805644	0.815389	0.411432	8.00836	0.785722	4.04089	1.77799	0.988566	0.415198	0	20.0439	2.55734	22.6013	3.11801	11.315	10.9227	27.3183	82.733	10.052	0.628025	16.4462	0.642951
				5.064	10.064	39.69	9.87001	2.03701	10.92	6	0.678202	0.804518	0.813843	0.409993	8.03264	0.789601	4.04663	1.78052	0.997101	0.418782	0	20.1429	2.5785	22.7214	3.12331	11.3483	10.9593	27.3258	83.15	10.064	0.627905	16.5425	0.642859
				5.076	10.076	39.69	9.91857	2.05383	10.9805	6	0.676913	0.803389	0.812296	0.408554	8.05681	0.793486	4.05228	1.783	1.00567	0.42238	-4.996e-16	20.242	2.59979	22.8418	3.12859	11.3817	10.9958	27.3332	83.5677	10.076	0.627785	16.639	0.642767
				5.088	10.088	39.69	9.9672	2.07077	11.0412	6	0.675623	0.802258	0.810748	0.407117	8.08088	0.797376	4.05781	1.78544	1.01426	0.42599	0	20.3412	2.62122	22.9624	3.13386	11.4153	11.0323	27.3408	83.9861	10.088	0.627664	16.7359	0.642674
				5.1	10.1	39.69	10.0159	2.08781	11.1021	6	0.674332	0.801125	0.809199	0.40568	8.10485	0.801271	4.06325	1.78783	1.02289	0.429613	-6.10623e-16	20.4406	2.64279	23.0834	3.13911	11.4489	11.0686	27.3483	84.4052	10.1	0.627542	16.833	0.642582
				5.112	10.112	39.69	10.0647	2.10496	11.1631	6	0.673041	0.799989	0.807649	0.404244	8.12871	0.805172	4.06857	1.79017	1.03154	0.433248	0	20.5401	2.6645	23.2046	3.14435	11.4826	11.1048	27.3559	84.8249	10.112	0.62742	16.9304	0.642491
				5.124	10.124	39.69	10.1135	2.12222	11.2243	6	0.67175	0.79885	0.806099	0.402809	8.15247	0.809078	4.0738	1.79247	1.04023	0.436895	0	20.6397	2.68635	23.3261	3.14957	11.5165	11.141	27.3635	85.2453	10.124	0.627298	17.0281	0.642399
				5.136	10.136	39.69	10.1624	2.13959	11.2857	6	0.670457	0.797709	0.804549	0.401374	8.17611	0.812989	4.07891	1.79472	1.04894	0.440554	0	20.7395	2.70834	23.4478	3.15478	11.5505	11.177	27.3711	85.6664	10.136	0.627174	17.126	0.642307
				5.148	10.148	39.69	10.2113	2.15707	11.3472	6	0.669165	0.796566	0.802998	0.399941	8.19965	0.816905	4.08392	1.79693	1.05768	0.444225	0	20.8394	2.73047	23.5699	3.15997	11.5846	11.2129	27.3788	86.0881	10.148	0.627051	17.2243	0.642216
				5.16	10.16	39.69	10.2603	2.17466	11.4089	6	0.667872	0.79542	0.801446	0.398509	8.22309	0.820825	4.08882	1.79908	1.06645	0.447907	0	20.9394	2.75274	23.6922	3.16514	11.6188	11.2487	27.3865	86.5104	10.16	0.626927	17.3228	0.642124
				5.172	10.172	39.69	10.3094	2.19237	11.4708	6	0.666578	0.794272	0.799894	0.397077	8.24641	0.82475	4.09362	1.80119	1.07524	0.451601	-4.44089e-16	21.0396	2.77515	23.8147	3.1703	11.6531	11.2843	27.3942	86.9333	10.172	0.626802	17.4216	0.642033
				5.184	10.184	39.69	10.3585	2.21018	11.5328	6	0.665284	0.793122	0.798341	0.395647	8.26962	0.82868	4.09831	1.80326	1.08406	0.455306	0	21.1398	2.7977	23.9375	3.17545	11.6875	11.3199	27.402	87.3569	10.184	0.626676	17.5207	0.641942
				5.196	10.196	39.69	10.4077	2.22811	11.595	6	0.66399	0.791969	0.796788	0.394218	8.29272	0.832615	4.1029	1.80527	1.09291	0.459022	0	21.2402	2.82039	24.0606	3.18057	11.7221	11.3553	27.4097	87.7811	10.196	0.62655	17.6201	0.641851
				5.208	10.208	39.69	10.4569	2.24615	11.6574	6	0.662695	0.790814	0.795235	0.39279	8.3157	0.836553	4.10737	1.80724	1.10178	0.462748	0	21.3406	2.84323	24.1839	3.18569	11.7567	11.3907	27.4175	88.2058	10.208	0.626424	17.7198	0.64176
				5.22	10.22	39.69	10.5062	2.2643	11.7199	6	0.661401	0.789657	0.793681	0.391363	8.33857	0.840496	4.11174	1.80917	1.11068	0.466485	0	21.4412	2.8662	24.3074	3.19078	11.7915	11.4259	27.4254	88.6311	10.22	0.626297	17.8197	0.641669
				5.232	10.232	39.69	10.5555	2.28256	11.7826	6	0.660106	0.788498	0.792127	0.389938	8.36133	0.844444	4.11601	1.81104	1.1196	0.470233	-6.10623e-16	21.5419	2.88932	24.4312	3.19586	11.8263	11.461	27.4333	89.057	10.232	0.62617	17.9199	0.641579
				5.244	10.244	39.69	10.6049	2.30093	11.8454	6	0.65881	0.787337	0.790572	0.388514	8.38397	0.848395	4.12016	1.81287	1.12855	0.47399	0	21.6427	2.91258	24.5553	3.20093	11.8613	11.4959	27.4412	89.4835	10.244	0.626041	18.0204	0.641488
				5.256	10.256	39.69	10.6544	2.31942	11.9084	6	0.657515	0.786174	0.789018	0.387091	8.4065	0.85235	4.12421	1.81465	1.13752	0.477758	0	21.7436	2.93598	24.6796	3.20598	11.8964	11.5308	27.4491	89.9105	10.256	0.625913	18.1211	0.641397
				5.268	10.268	39.69	10.7039	2.33802	11.9715	6	0.656219	0.785008	0.787463	0.38567	8.4289	0.85631	4.12816	1.81639	1.14651	0.481535	0	21.8446	2.95952	24.8042	3.21101	11.9315	11.5655	27.457	90.3381	10.268	0.625784	18.2221	0.641307
				5.28	10.28	39.69	10.7534	2.35673	12.0348	6	0.654923	0.78384	0.785908	0.384249	8.45119	0.860273	4.13199	1.81808	1.15553	0.485322	0	21.9457	2.98321	24.9289	3.21603	11.9668	11.6001	27.465	90.7661	10.28	0.625654	18.3234	0.641217
				5.292	10.292	39.69	10.803	2.37556	12.0983	6	0.653627	0.782671	0.784353	0.382831	8.47336	0.864239	4.13572	1.81972	1.16457	0.489118	0	22.0469	3.00703	25.054	3.22103	12.0022	11.6346	27.473	91.1947	10.292	0.625524	18.4249	0.641126
				5.304	10.304	39.69	10.8526	2.3945	12.1619	6	0.652332	0.781499	0.782798	0.381414	8.49541	0.86821	4.13934	1.82131	1.17363	0.492923	4.996e-16	22.1482	3.03101	25.1792	3.22602	12.0377	11.669	27.4811	91.6238	10.304	0.625393	18.5267	0.641036
				5.316	10.316	39.69	10.9023	2.41355	12.2256	6	0.651036	0.780326	0.781243	0.379998	8.51734	0.872184	4.14286	1.82286	1.18271	0.496737	-5.55112e-16	22.2496	3.05512	25.3047	3.23099	12.0733	11.7032	27.4891	92.0534	10.316	0.625261	18.6288	0.640946
				5.328	10.328	39.69	10.952	2.43271	12.2895	6	0.64974	0.77915	0.779688	0.378585	8.53914	0.876161	4.14626	1.82436	1.19181	0.500559	0	22.351	3.07938	25.4304	3.23595	12.109	11.7373	27.4972	92.4835	10.328	0.625129	18.7312	0.640856
				5.34	10.34	39.69	11.0018	2.45199	12.3536	6	0.648444	0.777973	0.778132	0.377172	8.56083	0.880141	4.14956	1.82581	1.20093	0.50439	-9.99201e-16	22.4526	3.10378	25.5564	3.24089	12.1448	11.7712	27.5054	92.9141	10.34	0.624997	18.8338	0.640766
				5.352	10.352	39.69	11.0516	2.47138	12.4178	6	0.647148	0.776794	0.776577	0.375762	8.58239	0.884125	4.15275	1.82721	1.21007	0.508229	0	22.5542	3.12833	25.6825	3.24581	12.1808	11.8051	27.5135	93.3451	10.352	0.624864	18.9366	0.640676
				5.364	10.364	39.69	11.1014	2.49088	12.4821	6	0.645852	0.775613	0.775022	0.374353	8.60383	0.888111	4.15584	1.82857	1.21923	0.512077	0	22.6559	3.15301	25.8089	3.25072	12.2168	11.8388	27.5217	93.7766	10.364	0.62473	19.0397	0.640586
				5.376	10.376	39.69	11.1513	2.5105	12.5466	6	0.644556	0.77443	0.773468	0.372946	8.62514	0.892101	4.15882	1.82988	1.22841	0.515932	0	22.7577	3.17785	25.9355	3.25561	12.2529	11.8723	27.5299	94.2086	10.376	0.624596	19.1431	0.640496
				5.388	10.388	39.69	11.2012	2.53023	12.6113	6	0.643261	0.773246	0.771913	0.371541	8.64633	0.896093	4.16169	1.83114	1.23761	0.519794	0	22.8595	3.20282	26.0623	3.26049	12.2891	11.9058	27.5381	94.6409	10.388	0.624461	19.2467	0.640407
				5.4	10.4	39.69	11.2511	2.55008	12.6761	6	0.641965	0.772059	0.770358	0.370137	8.66739	0.900089	4.16445	1.83236	1.24682	0.523664	0	22.9614	3.22794	26.1894	3.26535	12.3254	11.9391	27.5464	95.0737	10.4	0.624326	19.3506	0.640317
				5.412	10.412	39.69	11.3011	2.57004	12.741	6	0.64067	0.770871	0.768804	0.368736	8.68832	0.904086	4.16711	1.83353	1.25605	0.527541	0	23.0634	3.25321	26.3166	3.2702	12.3618	11.9722	27.5547	95.5069	10.412	0.62419	19.4548	0.640227
				5.424	10.424	39.69	11.3511	2.59011	12.8061	6	0.639375	0.769682	0.76725	0.367336	8.70912	0.908087	4.16966	1.83465	1.2653	0.531425	0	23.1655	3.27862	26.4441	3.27503	12.3983	12.0053	27.563	95.9405	10.424	0.624054	19.5591	0.640138
				5.436	10.436	39.69	11.4011	2.6103	12.8713	6	0.638081	0.76849	0.765697	0.365938	8.7298	0.91209	4.17211	1.83573	1.27456	0.535315	0	23.2676	3.30417	26.5718	3.27985	12.4349	12.0382	27.5714	96.3746	10.436	0.623917	19.6638	0.640048
				5.448	10.448	39.69	11.4512	2.6306	12.9367	6	0.636786	0.767297	0.764143	0.364543	8.75035	0.916095	4.17445	1.83676	1.28384	0.539212	0	23.3698	3.32987	26.6996	3.28465	12.4716	12.0709	27.5797	96.809	10.448	0.623779	19.7687	0.639959
				5.46	10.46	39.69	11.5013	2.65101	13.0022	6	0.635492	0.766103	0.762591	0.363149	8.77077	0.920102	4.17668	1.83774	1.29313	0.543116	0	23.472	3.35571	26.8277	3.28944	12.5084	12.1035	27.5881	97.2437	10.46	0.623641	19.8738	0.639869
				5.472	10.472	39.69	11.5514	2.67154	13.0678	6	0.634198	0.764907	0.761038	0.361757	8.79106	0.924112	4.17881	1.83867	1.30244	0.547025	0	23.5743	3.3817	26.956	3.29421	12.5453	12.136	27.5965	97.6788	10.472	0.623502	19.9792	0.63978
				5.484	10.484	39.69	11.6015	2.69219	13.1336	6	0.632905	0.763709	0.759486	0.360368	8.81121	0.928124	4.18083	1.83956	1.31176	0.55094	0	23.6766	3.40783	27.0845	3.29896	12.5822	12.1683	27.605	98.1143	10.484	0.623363	20.0848	0.639691
				5.496	10.496	39.69	11.6517	2.71294	13.1995	6	0.631612	0.76251	0.757935	0.358981	8.83124	0.932137	4.18274	1.84041	1.32109	0.55486	0	23.779	3.43411	27.2131	3.3037	12.6193	12.2005	27.6135	98.5502	10.496	0.623224	20.1906	0.639601
				5.508	10.508	39.69	11.7019	2.73382	13.2655	6	0.63032	0.76131	0.756384	0.357596	8.85113	0.936153	4.18455	1.8412	1.33044	0.558786	0	23.8814	3.46053	27.342	3.30842	12.6565	12.2325	27.622	98.9863	10.508	0.623083	20.2967	0.639512
				5.52	10.52	39.69	11.7521	2.7548	13.3317	6	0.629028	0.760108	0.754833	0.356213	8.87089	0.94017	4.18626	1.84195	1.3398	0.562716	0	23.9839	3.48709	27.471	3.31313	12.6937	12.2644	27.6305	99.4228	10.52	0.622942	20.4031	0.639423
				5.532	10.532	39.69	11.8024	2.7759	13.398	6	0.627736	0.758905	0.753284	0.354832	8.89052	0.944189	4.18786	1.84266	1.34917	0.566652	0	24.0864	3.5138	27.6003	3.31782	12.7311	12.2962	27.6391	99.8596	10.532	0.622801	20.5096	0.639334
				5.544	10.544	39.69	11.8526	2.79712	13.4645	6	0.626445	0.7577	0.751734	0.353454	8.91002	0.948209	4.18935	1.84331	1.35855	0.570592	0	24.189	3.54066	27.7297	3.3225	12.7685	12.3278	27.6476	100.297	10.544	0.622659	20.6164	0.639244
				5.556	10.556	39.69	11.9029	2.81845	13.531	6	0.625155	0.756494	0.750186	0.352078	8.92938	0.952231	4.19074	1.84393	1.36794	0.574536	0	24.2916	3.56766	27.8593	3.32717	12.806	12.3592	27.6562	100.734	10.556	0.622516	20.7235	0.639155
				5.568	10.568	39.69	11.9532	2.83989	13.5978	6	0.623865	0.755287	0.748638	0.350704	8.9486	0.956254	4.19203	1.84449	1.37734	0.578485	0	24.3942	3.5948	27.989	3.33181	12.8436	12.3905	27.6649	101.172	10.568	0.622373	20.8307	0.639066
				5.58	10.58	39.69	12.0035	2.86145	13.6646	6	0.622576	0.754079	0.747091	0.349333	8.96769	0.960278	4.19321	1.84501	1.38676	0.582437	0	24.4969	3.62209	28.119	3.33645	12.8813	12.4217	27.6735	101.61	10.58	0.62223	20.9382	0.638977
				5.592	10.592	39.69	12.0538	2.88313	13.7315	6	0.621287	0.752869	0.745545	0.347964	8.98664	0.964304	4.19429	1.84549	1.39617	0.586393	0	24.5996	3.64953	28.2491	3.34106	12.9191	12.4527	27.6822	102.048	10.592	0.622085	21.046	0.638888
				5.604	10.604	39.69	12.1041	2.90491	13.7986	6	0.619999	0.751658	0.743999	0.346598	9.00546	0.96833	4.19526	1.84591	1.4056	0.590353	0	24.7023	3.6771	28.3794	3.34566	12.9569	12.4835	27.6909	102.486	10.604	0.621941	21.1539	0.638799
				5.616	10.616	39.69	12.1545	2.92681	13.8658	6	0.618712	0.750446	0.742454	0.345234	9.02414	0.972358	4.19613	1.8463	1.41504	0.594315	-1.33227e-15	24.805	3.70483	28.5099	3.35025	12.9949	12.5142	27.6997	102.925	10.616	0.621795	21.2621	0.63871
				5.628	10.628	39.69	12.2048	2.94883	13.9332	6	0.617426	0.749233	0.740911	0.343872	9.04268	0.976386	4.1969	1.84664	1.42448	0.598281	-8.88178e-16	24.9078	3.7327	28.6405	3.35482	13.0329	12.5448	27.7084	103.364	10.628	0.62165	21.3705	0.638621
				5.64	10.64	39.69	12.2552	2.97096	14.0006	6	0.61614	0.748019	0.739368	0.342514	9.06109	0.980415	4.19757	1.84693	1.43393	0.602249	0	25.0106	3.76071	28.7713	3.35938	13.071	12.5752	27.7172	103.803	10.64	0.621503	21.4791	0.638532
				5.652	10.652	39.69	12.3056	2.9932	14.0682	6	0.614855	0.746804	0.737826	0.341157	9.07936	0.984445	4.19813	1.84718	1.44338	0.60622	-8.88178e-16	25.1134	3.78887	28.9023	3.36392	13.1092	12.6054	27.726	104.242	10.652	0.621356	21.5879	0.638443
				5.664	10.664	39.69	12.3559	3.01556	14.1359	6	0.613571	0.745588	0.736285	0.339804	9.09749	0.988475	4.1986	1.84738	1.45284	0.610193	0	25.2162	3.81717	29.0334	3.36845	13.1475	12.6355	27.7348	104.682	10.664	0.621209	21.697	0.638354
				5.676	10.676	39.69	12.4063	3.03803	14.2037	6	0.612287	0.74437	0.734745	0.338453	9.11548	0.992506	4.19896	1.84754	1.4623	0.614168	0	25.319	3.84561	29.1646	3.37296	13.1859	12.6655	27.7437	105.122	10.676	0.62106	21.8063	0.638265
				5.688	10.688	39.69	12.4567	3.06062	14.2717	6	0.611005	0.743152	0.733206	0.337105	9.13333	0.996537	4.19922	1.84766	1.47177	0.618145	-9.99201e-16	25.4219	3.8742	29.2961	3.37745	13.2243	12.6952	27.7526	105.562	10.688	0.620912	21.9158	0.638176
				5.7	10.7	39.69	12.5071	3.08332	14.3397	6	0.609723	0.741933	0.731668	0.335759	9.15104	1.00057	4.19938	1.84773	1.48125	0.622123	8.88178e-16	25.5247	3.90294	29.4276	3.38193	13.2628	12.7249	27.7615	106.002	10.7	0.620763	22.0255	0.638087
				5.712	10.712	39.69	12.5575	3.10614	14.4079	6	0.608442	0.740713	0.730131	0.334417	9.16861	1.0046	4.19944	1.84775	1.49072	0.626103	0	25.6275	3.93182	29.5593	3.3864	13.3014	12.7543	27.7704	106.442	10.712	0.620613	22.1354	0.637998
				5.724	10.724	39.69	12.6079	3.12906	14.4762	6	0.607163	0.739492	0.728595	0.333077	9.18604	1.00863	4.1994	1.84773	1.5002	0.630083	0	25.7304	3.96084	29.6912	3.39085	13.3401	12.7836	27.7793	106.882	10.724	0.620462	22.2455	0.637909
				5.736	10.736	39.69	12.6583	3.15211	14.5446	6	0.605884	0.73827	0.72706	0.33174	9.20333	1.01266	4.19926	1.84767	1.50968	0.634065	0	25.8332	3.99001	29.8232	3.39529	13.3789	12.8128	27.7883	107.323	10.736	0.620312	22.3559	0.63782
				5.748	10.748	39.69	12.7087	3.17526	14.6131	6	0.604606	0.737048	0.725527	0.330406	9.22048	1.01669	4.19902	1.84757	1.51916	0.638047	0	25.9361	4.01932	29.9554	3.39971	13.4177	12.8418	27.7973	107.764	10.748	0.62016	22.4664	0.637731
				5.76	10.76	39.69	12.7591	3.19853	14.6817	6	0.603329	0.735824	0.723995	0.329074	9.23749	1.02072	4.19868	1.84742	1.52864	0.642029	0	26.0389	4.04877	30.0877	3.40412	13.4566	12.8706	27.8063	108.204	10.76	0.620008	22.5772	0.637642
				5.772	10.772	39.69	12.8094	3.22191	14.7504	6	0.602053	0.7346	0.722464	0.327746	9.25436	1.02476	4.19824	1.84723	1.53812	0.646011	0	26.1417	4.07837	30.2201	3.40851	13.4956	12.8993	27.8154	108.645	10.772	0.619855	22.6881	0.637553
				5.784	10.784	39.69	12.8598	3.24541	14.8192	6	0.600778	0.733376	0.720934	0.32642	9.27108	1.02879	4.19771	1.84699	1.5476	0.649994	0	26.2445	4.10811	30.3526	3.41288	13.5346	12.9278	27.8244	109.086	10.784	0.619702	22.7993	0.637464
				5.796	10.796	39.69	12.9102	3.26902	14.8882	6	0.599505	0.73215	0.719406	0.325098	9.28767	1.03282	4.19708	1.84671	1.55709	0.653976	-1.55431e-15	26.3473	4.13799	30.4853	3.41725	13.5737	12.9562	27.8335	109.527	10.796	0.619549	22.9106	0.637375
				5.808	10.808	39.69	12.9606	3.29274	14.9572	6	0.598232	0.730924	0.717879	0.323778	9.30411	1.03684	4.19635	1.84639	1.56656	0.657957	0	26.4501	4.16802	30.6181	3.42159	13.6129	12.9844	27.8426	109.968	10.808	0.619394	23.0222	0.637286
				5.82	10.82	39.69	13.0109	3.31657	15.0264	6	0.596961	0.729697	0.716353	0.322462	9.32041	1.04087	4.19552	1.84603	1.57604	0.661938	0	26.5529	4.19819	30.7511	3.42592	13.6522	13.0124	27.8518	110.41	10.82	0.61924	23.1339	0.637197
				5.832	10.832	39.69	13.0613	3.34052	15.0957	6	0.595691	0.72847	0.714829	0.321148	9.33656	1.0449	4.1946	1.84563	1.58552	0.665917	0	26.6556	4.2285	30.8841	3.43024	13.6915	13.0403	27.8609	110.851	10.832	0.619084	23.2459	0.637108
				5.844	10.844	39.69	13.1116	3.36458	15.165	6	0.594422	0.727242	0.713306	0.319838	9.35258	1.04893	4.19359	1.84518	1.59499	0.669895	9.99201e-16	26.7584	4.25896	31.0173	3.43455	13.7309	13.068	27.8701	111.292	10.844	0.618928	23.358	0.637019
				5.856	10.856	39.69	13.1619	3.38875	15.2345	6	0.593154	0.726014	0.711784	0.318531	9.36845	1.05295	4.19248	1.84469	1.60446	0.673872	-1.11022e-15	26.8611	4.28956	31.1506	3.43883	13.7704	13.0956	27.8793	111.734	10.856	0.618772	23.4703	0.636929
				5.868	10.868	39.69	13.2122	3.41303	15.304	6	0.591887	0.724785	0.710265	0.317227	9.38418	1.05698	4.19127	1.84416	1.61392	0.677847	0	26.9637	4.3203	31.284	3.44311	13.8099	13.1229	27.8885	112.175	10.868	0.618615	23.5828	0.63684
				5.88	10.88	39.69	13.2625	3.43743	15.3737	6	0.590622	0.723556	0.708746	0.315926	9.39976	1.061	4.18997	1.84359	1.62338	0.68182	-1.55431e-15	27.0664	4.35118	31.4176	3.44737	13.8495	13.1502	27.8978	112.617	10.88	0.618457	23.6955	0.636751
				5.892	10.892	39.69	13.3128	3.46194	15.4435	6	0.589358	0.722326	0.707229	0.314628	9.4152	1.06502	4.18858	1.84297	1.63284	0.685791	-8.88178e-16	27.169	4.3822	31.5512	3.45161	13.8892	13.1772	27.907	113.058	10.892	0.618299	23.8084	0.636662
				5.904	10.904	39.69	13.3631	3.48656	15.5133	6	0.588095	0.721096	0.705714	0.313333	9.4305	1.06905	4.18709	1.84232	1.64228	0.689759	0	27.2716	4.41337	31.6849	3.45584	13.9289	13.2041	27.9163	113.5	10.904	0.618141	23.9215	0.636573
				5.916	10.916	39.69	13.4133	3.51129	15.5833	6	0.586833	0.719866	0.7042	0.312042	9.44565	1.07306	4.18551	1.84163	1.65173	0.693725	-1.55431e-15	27.3741	4.44467	31.8188	3.46006	13.9687	13.2309	27.9256	113.941	10.916	0.617981	24.0348	0.636484
				5.928	10.928	39.69	13.4635	3.53614	15.6533	6	0.585573	0.718635	0.702688	0.310754	9.46067	1.07708	4.18384	1.84089	1.66116	0.697687	8.88178e-16	27.4766	4.47612	31.9527	3.46426	14.0086	13.2574	27.935	114.383	10.928	0.617822	24.1482	0.636395
				5.94	10.94	39.69	13.5137	3.56109	15.7235	6	0.584315	0.717404	0.701178	0.309469	9.47553	1.0811	4.18208	1.84012	1.67059	0.701647	-8.88178e-16	27.5791	4.50771	32.0868	3.46844	14.0485	13.2838	27.9443	114.824	10.94	0.617661	24.2618	0.636305
				5.952	10.952	39.69	13.5639	3.58616	15.7937	6	0.583057	0.716172	0.699669	0.308187	9.49026	1.08511	4.18023	1.8393	1.68001	0.705603	0	27.6815	4.53944	32.2209	3.47262	14.0885	13.3101	27.9537	115.265	10.952	0.6175	24.3756	0.636216
				5.964	10.964	39.69	13.6141	3.61133	15.864	6	0.581801	0.714941	0.698162	0.306909	9.50484	1.08913	4.17829	1.83845	1.68942	0.709556	0	27.7839	4.57131	32.3552	3.47677	14.1285	13.3361	27.9631	115.707	10.964	0.617339	24.4896	0.636127
				5.976	10.976	39.69	13.6642	3.63662	15.9344	6	0.580547	0.713709	0.696656	0.305634	9.51927	1.09314	4.17625	1.83755	1.69882	0.713505	0	27.8862	4.60331	32.4895	3.48092	14.1686	13.362	27.9725	116.148	10.976	0.617177	24.6037	0.636037
				5.988	10.988	39.69	13.7143	3.66202	16.0049	6	0.579294	0.712477	0.695153	0.304363	9.53356	1.09715	4.17413	1.83662	1.70821	0.71745	-1.11022e-15	27.9885	4.63546	32.6239	3.48505	14.2088	13.3878	27.9819	116.589	10.988	0.617015	24.718	0.635948
				6	11	39.69	13.7644	3.68752	16.0755	6	0.578042	0.711245	0.693651	0.303094	9.54771	1.10115	4.17192	1.83565	1.7176	0.721391	0	28.0907	4.66775	32.7584	3.48916	14.249	13.4134	27.9914	117.03	11	0.616851	24.8325	0.635859
				6.012	11.012	39.69	13.8145	3.71314	16.1462	6	0.576792	0.710013	0.692151	0.30183	9.56172	1.10516	4.16963	1.83464	1.72697	0.725327	0	28.1929	4.70018	32.893	3.49326	14.2893	13.4388	28.0008	117.472	11.012	0.616688	24.9472	0.635769
				6.024	11.024	39.69	13.8645	3.73887	16.2169	6	0.575544	0.70878	0.690653	0.300568	9.57558	1.10916	4.16724	1.83359	1.73633	0.729258	0	28.295	4.73274	33.0277	3.49735	14.3296	13.464	28.0103	117.913	11.024	0.616524	25.062	0.63568
				6.036	11.036	39.69	13.9145	3.7647	16.2878	6	0.574297	0.707548	0.689156	0.299311	9.58929	1.11316	4.16477	1.8325	1.74568	0.733185	0	28.397	4.76545	33.1625	3.50142	14.37	13.4891	28.0198	118.354	11.036	0.616359	25.177	0.63559
				6.048	11.048	39.69	13.9645	3.79065	16.3587	6	0.573052	0.706315	0.687662	0.298056	9.60287	1.11716	4.16221	1.83137	1.75502	0.737106	-8.88178e-16	28.499	4.79829	33.2973	3.50548	14.4105	13.514	28.0294	118.794	11.048	0.616194	25.2921	0.635501
				6.06	11.06	39.69	14.0145	3.81671	16.4297	6	0.571808	0.705083	0.686169	0.296805	9.61629	1.12116	4.15957	1.83021	1.76434	0.741023	0	28.6009	4.83127	33.4322	3.50952	14.4509	13.5388	28.0389	119.235	11.06	0.616028	25.4075	0.635411
				6.072	11.072	39.69	14.0644	3.84287	16.5008	6	0.570566	0.70385	0.684679	0.295558	9.62958	1.12515	4.15684	1.82901	1.77365	0.744933	8.88178e-16	28.7028	4.86439	33.5672	3.51355	14.4915	13.5633	28.0485	119.676	11.072	0.615862	25.5229	0.635321
				6.084	11.084	39.69	14.1143	3.86914	16.572	6	0.569325	0.702618	0.68319	0.294314	9.64272	1.12914	4.15402	1.82777	1.78295	0.748838	0	28.8046	4.89765	33.7023	3.51756	14.5321	13.5877	28.0581	120.116	11.084	0.615695	25.6386	0.635232
				6.096	11.096	39.69	14.1641	3.89552	16.6432	6	0.568086	0.701386	0.681703	0.293074	9.65572	1.13313	4.15113	1.8265	1.79223	0.752737	0	28.9063	4.93104	33.8374	3.52157	14.5728	13.612	28.0677	120.556	11.096	0.615527	25.7544	0.635142
				6.108	11.108	39.69	14.2139	3.92201	16.7145	6	0.566849	0.700153	0.680219	0.291837	9.66858	1.13711	4.14815	1.82518	1.8015	0.75663	-1.55431e-15	29.008	4.96457	33.9726	3.52555	14.6135	13.6361	28.0773	120.997	11.108	0.615359	25.8703	0.635052
				6.12	11.12	39.69	14.2637	3.94861	16.7859	6	0.565613	0.698921	0.678736	0.290604	9.68129	1.1411	4.14508	1.82384	1.81075	0.760516	0	29.1096	4.99823	34.1078	3.52953	14.6542	13.66	28.0869	121.437	11.12	0.615191	25.9864	0.634963
				6.132	11.132	39.69	14.3134	3.97531	16.8574	6	0.56438	0.697689	0.677255	0.289374	9.69386	1.14508	4.14194	1.82245	1.81999	0.764396	0	29.2111	5.03204	34.2431	3.53349	14.695	13.6837	28.0966	121.876	11.132	0.615022	26.1027	0.634873
				6.144	11.144	39.69	14.3631	4.00212	16.9289	6	0.563147	0.696458	0.675777	0.288148	9.70628	1.14905	4.13871	1.82103	1.82921	0.768269	0	29.3125	5.06597	34.3785	3.53743	14.7359	13.7073	28.1063	122.316	11.144	0.614852	26.2191	0.634783
				6.156	11.156	39.69	14.4128	4.02904	17.0006	6	0.561917	0.695226	0.674301	0.286926	9.71856	1.15302	4.13541	1.81958	1.83842	0.772135	0	29.4139	5.10005	34.5139	3.54136	14.7768	13.7307	28.116	122.756	11.156	0.614682	26.3356	0.634693
				6.168	11.168	39.69	14.4624	4.05606	17.0722	6	0.560689	0.693995	0.672826	0.285707	9.7307	1.15699	4.13202	1.81809	1.8476	0.775994	8.88178e-16	29.5152	5.13425	34.6494	3.54528	14.8177	13.754	28.1257	123.195	11.168	0.614511	26.4523	0.634603
				6.18	11.18	39.69	14.512	4.08319	17.144	6	0.559462	0.692764	0.671354	0.284492	9.7427	1.16096	4.12856	1.81657	1.85677	0.779845	-8.88178e-16	29.6164	5.16859	34.785	3.54918	14.8587	13.777	28.1354	123.634	11.18	0.61434	26.5691	0.634513
				6.192	11.192	39.69	14.5616	4.11042	17.2158	6	0.558237	0.691533	0.669884	0.283281	9.75456	1.16492	4.12501	1.81501	1.86593	0.783689	0	29.7175	5.20307	34.9205	3.55308	14.8997	13.7999	28.1452	124.073	11.192	0.614168	26.6861	0.634423
				6.204	11.204	39.69	14.6111	4.13777	17.2877	6	0.557014	0.690303	0.668416	0.282073	9.76627	1.16888	4.12139	1.81341	1.87506	0.787525	-8.88178e-16	29.8185	5.23768	35.0562	3.55695	14.9408	13.8227	28.1549	124.512	11.204	0.613996	26.8033	0.634333
				6.216	11.216	39.69	14.6605	4.16521	17.3597	6	0.555792	0.689073	0.666951	0.280869	9.77784	1.17284	4.11769	1.81178	1.88417	0.791353	0	29.9194	5.27242	35.1918	3.56081	14.9819	13.8453	28.1647	124.95	11.216	0.613823	26.9205	0.634243
				6.228	11.228	39.69	14.7099	4.19276	17.4317	6	0.554573	0.687844	0.665487	0.279669	9.78927	1.17679	4.11391	1.81012	1.89327	0.795172	0	30.0203	5.3073	35.3276	3.56466	15.0231	13.8677	28.1745	125.388	11.228	0.61365	27.0379	0.634152
				6.24	11.24	39.69	14.7593	4.22042	17.5038	6	0.553355	0.686614	0.664026	0.278473	9.80056	1.18074	4.11006	1.80843	1.90234	0.798984	8.88178e-16	30.121	5.3423	35.4633	3.5685	15.0643	13.8899	28.1843	125.826	11.24	0.613476	27.1555	0.634062
				6.252	11.252	39.69	14.8086	4.24818	17.5759	6	0.552139	0.685386	0.662567	0.27728	9.81171	1.18469	4.10614	1.8067	1.9114	0.802786	0	30.2217	5.37744	35.5991	3.57232	15.1056	13.912	28.1942	126.264	11.252	0.613301	27.2731	0.633972
				6.264	11.264	39.69	14.8579	4.27604	17.6481	6	0.550926	0.684157	0.661111	0.276091	9.82271	1.18863	4.10213	1.80494	1.92043	0.80658	0	30.3222	5.41271	35.7349	3.57613	15.1468	13.9339	28.204	126.702	11.264	0.613126	27.3909	0.633881
				6.276	11.276	39.69	14.9071	4.30401	17.7204	6	0.549714	0.68293	0.659657	0.274906	9.83358	1.19257	4.09806	1.80314	1.92944	0.810365	0	30.4227	5.44812	35.8708	3.57992	15.1882	13.9556	28.2139	127.139	11.276	0.612951	27.5089	0.633791
				6.288	11.288	39.69	14.9563	4.33208	17.7927	6	0.548504	0.681702	0.658205	0.273725	9.8443	1.1965	4.09391	1.80132	1.93843	0.814141	0	30.523	5.48365	36.0067	3.5837	15.2295	13.9772	28.2238	127.576	11.288	0.612775	27.6269	0.6337
				6.3	11.3	39.69	15.0054	4.36026	17.8651	6	0.547296	0.680476	0.656755	0.272547	9.85489	1.20043	4.08968	1.79946	1.9474	0.817908	0	30.6233	5.51931	36.1426	3.58747	15.2709	13.9986	28.2337	128.013	11.3	0.612598	27.7451	0.63361
				6.312	11.312	39.69	15.0545	4.38853	17.9376	6	0.54609	0.67925	0.655308	0.271373	9.86533	1.20436	4.08539	1.79757	1.95634	0.821665	-8.88178e-16	30.7235	5.5551	36.2786	3.59123	15.3124	14.0199	28.2436	128.449	11.312	0.612421	27.8635	0.633519
				6.324	11.324	39.69	15.1035	4.41691	18.0101	6	0.544886	0.678024	0.653863	0.270204	9.87564	1.20828	4.08102	1.79565	1.96527	0.825412	0	30.8235	5.59103	36.4145	3.59497	15.3538	14.0409	28.2535	128.885	11.324	0.612243	27.9819	0.633429
				6.336	11.336	39.69	15.1525	4.44539	18.0826	6	0.543684	0.676799	0.652421	0.269037	9.8858	1.2122	4.07659	1.7937	1.97417	0.829149	0	30.9235	5.62708	36.5505	3.5987	15.3953	14.0618	28.2634	129.321	11.336	0.612065	28.1005	0.633338
				6.348	11.348	39.69	15.2014	4.47397	18.1552	6	0.542484	0.675575	0.650981	0.267875	9.89583	1.21611	4.07208	1.79172	1.98304	0.832877	0	31.0233	5.66326	36.6865	3.60241	15.4369	14.0826	28.2734	129.756	11.348	0.611886	28.2192	0.633247
				6.36	11.36	39.69	15.2503	4.50266	18.2279	6	0.541286	0.674351	0.649543	0.266717	9.90572	1.22002	4.06751	1.7897	1.99189	0.836594	0	31.123	5.69956	36.8226	3.60611	15.4785	14.1032	28.2834	130.192	11.36	0.611707	28.338	0.633156
				6.372	11.372	39.69	15.2991	4.53144	18.3006	6	0.54009	0.673129	0.648108	0.265562	9.91547	1.22393	4.06286	1.78766	2.00072	0.8403	0	31.2226	5.736	36.9586	3.6098	15.5201	14.1236	28.2934	130.627	11.372	0.611527	28.4569	0.633065
				6.384	11.384	39.69	15.3478	4.56032	18.3734	6	0.538896	0.671906	0.646676	0.264412	9.92508	1.22783	4.05815	1.78559	2.00952	0.843997	0	31.3221	5.77256	37.0947	3.61347	15.5617	14.1438	28.3034	131.061	11.384	0.611347	28.5759	0.632974
				6.396	11.396	39.69	15.3965	4.58931	18.4462	6	0.537705	0.670685	0.645246	0.263265	9.93455	1.23172	4.05337	1.78348	2.01829	0.847682	0	31.4215	5.80925	37.2308	3.61714	15.6034	14.1639	28.3134	131.495	11.396	0.611166	28.6951	0.632883
				6.408	11.408	39.69	15.4452	4.61839	18.5191	6	0.536515	0.669464	0.643818	0.262122	9.94389	1.23561	4.04853	1.78135	2.02704	0.851356	0	31.5208	5.84607	37.3668	3.62078	15.6451	14.1838	28.3234	131.929	11.408	0.610985	28.8144	0.632792
				6.42	11.42	39.69	15.4938	4.64757	18.592	6	0.535328	0.668245	0.642393	0.260983	9.95309	1.2395	4.04362	1.77919	2.03576	0.85502	0	31.6199	5.88301	37.5029	3.62442	15.6868	14.2036	28.3335	132.363	11.42	0.610803	28.9338	0.632701
				6.432	11.432	39.69	15.5423	4.67686	18.6649	6	0.534142	0.667025	0.640971	0.259848	9.96215	1.24338	4.03864	1.777	2.04446	0.858672	0	31.719	5.92007	37.639	3.62804	15.7285	14.2232	28.3435	132.796	11.432	0.610621	29.0532	0.63261
				6.444	11.444	39.69	15.5907	4.70624	18.7379	6	0.532959	0.665807	0.639551	0.258717	9.97108	1.24726	4.0336	1.77478	2.05312	0.862312	0	31.8179	5.95726	37.7751	3.63165	15.7703	14.2426	28.3536	133.229	11.444	0.610438	29.1728	0.632519
				6.456	11.456	39.69	15.6392	4.73571	18.811	6	0.531778	0.66459	0.638134	0.25759	9.97987	1.25113	4.02849	1.77254	2.06176	0.865941	0	31.9166	5.99457	37.9112	3.63525	15.8121	14.2619	28.3637	133.661	11.456	0.610254	29.2926	0.632427
				6.468	11.468	39.69	15.6875	4.76529	18.884	6	0.530599	0.663374	0.636719	0.256467	9.98853	1.255	4.02333	1.77026	2.07038	0.869558	0	32.0153	6.03201	38.0473	3.63883	15.854	14.281	28.3738	134.093	11.468	0.61007	29.4124	0.632336
				6.48	11.48	39.69	15.7358	4.79496	18.9572	6	0.529422	0.662158	0.635307	0.255348	9.99705	1.25886	4.0181	1.76796	2.07896	0.873164	8.88178e-16	32.1138	6.06957	38.1834	3.6424	15.8958	14.3	28.3839	134.525	11.48	0.609886	29.5323	0.632245
				6.492	11.492	39.69	15.784	4.82473	19.0303	6	0.528248	0.660943	0.633898	0.254233	10.0054	1.26272	4.01281	1.76563	2.08752	0.876757	0	32.2122	6.10725	38.3195	3.64596	15.9377	14.3187	28.394	134.956	11.492	0.609701	29.6523	0.632153
				6.504	11.504	39.69	15.8321	4.8546	19.1035	6	0.527076	0.65973	0.632491	0.253121	10.0137	1.26657	4.00745	1.76328	2.09604	0.880338	0	32.3105	6.14506	38.4556	3.6495	15.9796	14.3374	28.4042	135.387	11.504	0.609515	29.7724	0.632061
				6.516	11.516	39.69	15.8802	4.88456	19.1768	6	0.525906	0.658517	0.631087	0.252014	10.0218	1.27042	4.00204	1.7609	2.10454	0.883907	0	32.4086	6.18298	38.5916	3.65304	16.0216	14.3558	28.4143	135.818	11.516	0.609329	29.8926	0.63197
				6.528	11.528	39.69	15.9283	4.91461	19.25	6	0.524738	0.657306	0.629685	0.250911	10.0298	1.27426	3.99657	1.75849	2.11301	0.887463	0	32.5067	6.22103	38.7277	3.65655	16.0635	14.3741	28.4245	136.248	11.528	0.609143	30.0129	0.631878
				6.54	11.54	39.69	15.9762	4.94477	19.3234	6	0.523572	0.656095	0.628287	0.249811	10.0376	1.2781	3.99104	1.75606	2.12144	0.891007	0	32.6045	6.2592	38.8637	3.66006	16.1055	14.3923	28.4347	136.677	11.54	0.608956	30.1333	0.631786
				6.552	11.552	39.69	16.0241	4.97501	19.3967	6	0.522409	0.654885	0.626891	0.248716	10.0454	1.28193	3.98545	1.7536	2.12985	0.894538	0	32.7023	6.29748	38.9998	3.66356	16.1475	14.4102	28.4448	137.107	11.552	0.608768	30.2538	0.631694
				6.564	11.564	39.69	16.0719	5.00535	19.4701	6	0.521248	0.653677	0.625497	0.247624	10.053	1.28575	3.9798	1.75111	2.13823	0.898055	0	32.7999	6.33589	39.1358	3.66704	16.1895	14.4281	28.4551	137.535	11.564	0.60858	30.3744	0.631602
				6.576	11.576	39.69	16.1197	5.03579	19.5435	6	0.520089	0.65247	0.624107	0.246537	10.0604	1.28958	3.9741	1.7486	2.14657	0.90156	-1.22125e-15	32.8973	6.37442	39.2717	3.67051	16.2316	14.4457	28.4653	137.964	11.576	0.608392	30.4951	0.63151
				6.588	11.588	39.69	16.1674	5.06632	19.617	6	0.518932	0.651263	0.622719	0.245453	10.0677	1.29339	3.96834	1.74607	2.15488	0.905052	-1.88738e-15	32.9947	6.41306	39.4077	3.67396	16.2736	14.4632	28.4755	138.392	11.588	0.608203	30.6159	0.631418
				6.6	11.6	39.69	16.215	5.09694	19.6904	6	0.517778	0.650058	0.621334	0.244374	10.0749	1.2972	3.96252	1.74351	2.16317	0.90853	0	33.0918	6.45182	39.5437	3.67741	16.3157	14.4805	28.4857	138.819	11.6	0.608013	30.7367	0.631326
				6.612	11.612	39.69	16.2626	5.12765	19.7639	6	0.516626	0.648854	0.619952	0.243299	10.082	1.301	3.95666	1.74093	2.17142	0.911994	-1.11022e-15	33.1889	6.4907	39.6796	3.68084	16.3578	14.4977	28.496	139.246	11.612	0.607823	30.8577	0.631234
				6.624	11.624	39.69	16.31	5.15845	19.8375	6	0.515477	0.647651	0.618572	0.242227	10.0889	1.3048	3.95073	1.73832	2.17963	0.915445	0	33.2858	6.52969	39.8155	3.68426	16.3999	14.5148	28.5062	139.673	11.624	0.607632	30.9787	0.631142
				6.636	11.636	39.69	16.3574	5.18935	19.911	6	0.51433	0.64645	0.617196	0.24116	10.0957	1.3086	3.94476	1.73569	2.18782	0.918883	0	33.3825	6.5688	39.9513	3.68766	16.442	14.5316	28.5165	140.099	11.636	0.607441	31.0998	0.631049
				6.648	11.648	39.69	16.4048	5.22034	19.9846	6	0.513185	0.645249	0.615822	0.240096	10.1024	1.31238	3.93873	1.73304	2.19597	0.922306	0	33.4791	6.60802	40.0872	3.69106	16.4841	14.5483	28.5268	140.525	11.648	0.60725	31.221	0.630957
				6.66	11.66	39.69	16.452	5.25142	20.0583	6	0.512042	0.64405	0.614451	0.239037	10.109	1.31616	3.93265	1.73036	2.20408	0.925715	-9.99201e-16	33.5756	6.64736	40.223	3.69444	16.5263	14.5649	28.5371	140.95	11.66	0.607058	31.3423	0.630864
				6.672	11.672	39.69	16.4992	5.28258	20.1319	6	0.510902	0.642852	0.613083	0.237982	10.1154	1.31994	3.92651	1.72767	2.21217	0.92911	1.88738e-15	33.6719	6.68682	40.3587	3.69781	16.5685	14.5813	28.5474	141.374	11.672	0.606865	31.4636	0.630772
				6.684	11.684	39.69	16.5464	5.31384	20.2056	6	0.509765	0.641656	0.611717	0.23693	10.1217	1.32371	3.92033	1.72495	2.22022	0.932491	-1.33227e-15	33.7681	6.72638	40.4945	3.70116	16.6106	14.5975	28.5577	141.799	11.684	0.606672	31.585	0.630679
				6.696	11.696	39.69	16.5934	5.34519	20.2792	6	0.508629	0.64046	0.610355	0.235883	10.1279	1.32747	3.9141	1.7222	2.22823	0.935858	0	33.8641	6.76606	40.6301	3.70451	16.6528	14.6136	28.568	142.222	11.696	0.606478	31.7065	0.630587
				6.708	11.708	39.69	16.6404	5.37663	20.353	6	0.507496	0.639266	0.608996	0.23484	10.1339	1.33123	3.90782	1.71944	2.23621	0.93921	0	33.9599	6.80585	40.7658	3.70784	16.695	14.6296	28.5784	142.646	11.708	0.606284	31.8281	0.630494
				6.72	11.72	39.69	16.6873	5.40815	20.4267	6	0.506366	0.638073	0.607639	0.2338	10.1398	1.33498	3.90149	1.71665	2.24416	0.942547	0	34.0556	6.84576	40.9014	3.71116	16.7372	14.6453	28.5887	143.068	11.72	0.60609	31.9497	0.630401
				6.732	11.732	39.69	16.7341	5.43976	20.5004	6	0.505238	0.636882	0.606285	0.232765	10.1456	1.33873	3.89511	1.71385	2.25207	0.94587	0	34.1512	6.88577	41.037	3.71447	16.7794	14.661	28.5991	143.49	11.732	0.605895	32.0714	0.630308
				6.744	11.744	39.69	16.7808	5.47146	20.5742	6	0.504112	0.635692	0.604934	0.231734	10.1513	1.34247	3.88868	1.71102	2.25995	0.949178	0	34.2466	6.9259	41.1725	3.71777	16.8217	14.6764	28.6094	143.912	11.744	0.605699	32.1932	0.630215
				6.756	11.756	39.69	16.8275	5.50325	20.648	6	0.502989	0.634504	0.603586	0.230707	10.1568	1.3462	3.88221	1.70817	2.26779	0.952471	0	34.3418	6.96613	41.3079	3.72105	16.8639	14.6918	28.6198	144.333	11.756	0.605503	32.3151	0.630122
				6.768	11.768	39.69	16.8741	5.53512	20.7218	6	0.501868	0.633316	0.602241	0.229683	10.1623	1.34993	3.87569	1.70531	2.27559	0.955748	0	34.4369	7.00648	41.4434	3.72433	16.9062	14.7069	28.6302	144.754	11.768	0.605307	32.437	0.630029
				6.78	11.78	39.69	16.9206	5.56708	20.7956	6	0.500749	0.632131	0.600899	0.228664	10.1676	1.35365	3.86913	1.70242	2.28336	0.959011	1.9984e-15	34.5318	7.04693	41.5787	3.72759	16.9484	14.7219	28.6406	145.174	11.78	0.60511	32.559	0.629936
				6.792	11.792	39.69	16.967	5.59912	20.8694	6	0.499634	0.630946	0.59956	0.227649	10.1727	1.35736	3.86252	1.69951	2.29109	0.962258	0	34.6265	7.08749	41.714	3.73084	16.9907	14.7368	28.651	145.594	11.792	0.604912	32.681	0.629842
				6.804	11.804	39.69	17.0134	5.63125	20.9433	6	0.49852	0.629764	0.598224	0.226638	10.1778	1.36107	3.85587	1.69658	2.29879	0.96549	-1.66533e-15	34.7211	7.12816	41.8493	3.73408	17.0329	14.7515	28.6614	146.013	11.804	0.604714	32.8031	0.629749
				6.816	11.816	39.69	17.0596	5.66346	21.0171	6	0.497409	0.628582	0.596891	0.225631	10.1827	1.36477	3.84918	1.69364	2.30644	0.968707	0	34.8156	7.16894	41.9845	3.7373	17.0752	14.7661	28.6718	146.431	11.816	0.604515	32.9253	0.629656
				6.828	11.828	39.69	17.1058	5.69576	21.091	6	0.496301	0.627402	0.595561	0.224628	10.1876	1.36847	3.84244	1.69068	2.31407	0.971907	-1.11022e-15	34.9098	7.20982	42.1197	3.74051	17.1175	14.7805	28.6823	146.849	11.828	0.604317	33.0475	0.629562
				6.84	11.84	39.69	17.1519	5.72814	21.1649	6	0.495195	0.626224	0.594234	0.223629	10.1923	1.37215	3.83567	1.68769	2.32165	0.975093	0	35.0039	7.2508	42.2547	3.74372	17.1597	14.7948	28.6927	147.267	11.84	0.604117	33.1698	0.629468
				6.852	11.852	39.69	17.198	5.7606	21.2388	6	0.494091	0.625047	0.59291	0.222634	10.1968	1.37584	3.82885	1.68469	2.3292	0.978262	-1.66533e-15	35.0979	7.2919	42.3898	3.74691	17.202	14.8089	28.7031	147.683	11.852	0.603917	33.2921	0.629375
				6.864	11.864	39.69	17.2439	5.79314	21.3127	6	0.49299	0.623872	0.591588	0.221643	10.2013	1.37951	3.82199	1.68167	2.3367	0.981415	0	35.1916	7.33309	42.5247	3.75009	17.2443	14.8229	28.7136	148.1	11.864	0.603717	33.4145	0.629281
				6.876	11.876	39.69	17.2898	5.82577	21.3866	6	0.491892	0.622698	0.59027	0.220656	10.2056	1.38318	3.81509	1.67864	2.34417	0.984553	0	35.2852	7.37439	42.6596	3.75325	17.2866	14.8367	28.7241	148.515	11.876	0.603516	33.5369	0.629187
				6.888	11.888	39.69	17.3355	5.85848	21.4605	6	0.490796	0.621526	0.588955	0.219673	10.2099	1.38684	3.80815	1.67559	2.35161	0.987675	0	35.3787	7.4158	42.7945	3.75641	17.3289	14.8504	28.7345	148.93	11.888	0.603314	33.6594	0.629093
				6.9	11.9	39.69	17.3812	5.89127	21.5344	6	0.489703	0.620356	0.587643	0.218694	10.214	1.3905	3.80117	1.67252	2.359	0.99078	0	35.4719	7.4573	42.9292	3.75955	17.3711	14.8639	28.745	149.345	11.9	0.603113	33.782	0.628999
				6.912	11.912	39.69	17.4269	5.92414	21.6083	6	0.488612	0.619187	0.586334	0.217719	10.218	1.39415	3.79416	1.66943	2.36636	0.993869	8.88178e-16	35.565	7.49891	43.0639	3.76269	17.4134	14.8773	28.7555	149.759	11.912	0.60291	33.9046	0.628905
				6.924	11.924	39.69	17.4724	5.95709	21.6822	6	0.487523	0.61802	0.585028	0.216748	10.2218	1.39779	3.78711	1.66633	2.37367	0.996942	0	35.6579	7.54062	43.1986	3.76581	17.4557	14.8906	28.766	150.172	11.924	0.602707	34.0272	0.628811
				6.936	11.936	39.69	17.5178	5.99011	21.7562	6	0.486438	0.616854	0.583725	0.215781	10.2256	1.40143	3.78002	1.66321	2.38095	0.999999	0	35.7507	7.58242	43.3331	3.76892	17.498	14.9037	28.7765	150.585	11.936	0.602504	34.1499	0.628717
				6.948	11.948	39.69	17.5632	6.02322	21.8301	6	0.485354	0.61569	0.582425	0.214818	10.2292	1.40506	3.77289	1.66007	2.38819	1.00304	0	35.8433	7.62433	43.4676	3.77202	17.5403	14.9166	28.787	150.997	11.948	0.6023	34.2726	0.628623
				6.96	11.96	39.69	17.6085	6.05641	21.904	6	0.484274	0.614528	0.581128	0.213859	10.2328	1.40868	3.76573	1.65692	2.39539	1.00606	0	35.9357	7.66634	43.602	3.7751	17.5825	14.9294	28.7975	151.409	11.96	0.602096	34.3954	0.628529
				6.972	11.972	39.69	17.6537	6.08967	21.978	6	0.483196	0.613367	0.579835	0.212904	10.2362	1.41229	3.75854	1.65376	2.40255	1.00907	0	36.0279	7.70844	43.7363	3.77818	17.6248	14.9421	28.808	151.82	11.972	0.601892	34.5182	0.628434
				6.984	11.984	39.69	17.6988	6.12301	22.0519	6	0.48212	0.612208	0.578544	0.211953	10.2395	1.4159	3.75131	1.65058	2.40967	1.01206	0	36.1199	7.75065	43.8706	3.78124	17.6671	14.9546	28.8185	152.23	11.984	0.601686	34.6411	0.62834
				6.996	11.996	39.69	17.7438	6.15643	22.1258	6	0.481047	0.611051	0.577257	0.211006	10.2427	1.4195	3.74405	1.64738	2.41675	1.01503	0	36.2118	7.79295	44.0047	3.7843	17.7093	14.967	28.8291	152.64	11.996	0.601481	34.764	0.628245
				7.008	12.008	39.69	17.7887	6.18992	22.1998	6	0.479977	0.609896	0.575972	0.210063	10.2458	1.4231	3.73675	1.64417	2.42379	1.01799	0	36.3035	7.83535	44.1388	3.78734	17.7516	14.9793	28.8396	153.049	12.008	0.601275	34.8869	0.62815
				7.02	12.02	39.69	17.8335	6.22349	22.2737	6	0.478909	0.608742	0.574691	0.209124	10.2488	1.42668	3.72943	1.64095	2.43078	1.02093	0	36.395	7.87784	44.2728	3.79037	17.7938	14.9914	28.8502	153.458	12.02	0.601068	35.0099	0.628056
				7.032	12.032	39.69	17.8783	6.25714	22.3476	6	0.477844	0.60759	0.573413	0.208189	10.2516	1.43026	3.72207	1.63771	2.43774	1.02385	0	36.4863	7.92043	44.4068	3.79339	17.8361	15.0034	28.8607	153.866	12.032	0.600861	35.1329	0.627961
				7.044	12.044	39.69	17.923	6.29086	22.4215	6	0.476781	0.60644	0.572137	0.207258	10.2544	1.43384	3.71468	1.63446	2.44466	1.02676	0	36.5775	7.96311	44.5406	3.7964	17.8783	15.0152	28.8713	154.273	12.044	0.600654	35.2559	0.627866
				7.056	12.056	39.69	17.9675	6.32465	22.4954	6	0.475721	0.605291	0.570865	0.206331	10.257	1.4374	3.70726	1.63119	2.45154	1.02965	0	36.6684	8.00589	44.6743	3.7994	17.9206	15.0269	28.8818	154.68	12.056	0.600446	35.379	0.627771
				7.068	12.068	39.69	18.012	6.35852	22.5693	6	0.474664	0.604145	0.569596	0.205408	10.2596	1.44096	3.69981	1.62792	2.45838	1.03252	0	36.7592	8.04876	44.808	3.80239	17.9628	15.0385	28.8924	155.086	12.068	0.600238	35.5021	0.627676
				7.08	12.08	39.69	18.0564	6.39246	22.6432	6	0.473609	0.603	0.568331	0.204489	10.262	1.44451	3.69233	1.62463	2.46518	1.03537	0	36.8498	8.09172	44.9416	3.80536	18.005	15.0499	28.903	155.491	12.08	0.600029	35.6252	0.627581
				7.092	12.092	39.69	18.1007	6.42647	22.7171	6	0.472557	0.601857	0.567068	0.203573	10.2643	1.44806	3.68482	1.62132	2.47193	1.03821	0	36.9403	8.13477	45.075	3.80833	18.0472	15.0612	28.9136	155.896	12.092	0.599819	35.7484	0.627486
				7.104	12.104	39.69	18.145	6.46056	22.791	6	0.471507	0.600716	0.565809	0.202662	10.2666	1.4516	3.67729	1.61801	2.47865	1.04103	0	37.0305	8.17792	45.2084	3.81128	18.0894	15.0723	28.9241	156.3	12.104	0.59961	35.8715	0.627391
				7.116	12.116	39.69	18.1891	6.49471	22.8649	6	0.47046	0.599577	0.564552	0.201754	10.2687	1.45513	3.66973	1.61468	2.48532	1.04383	0	37.1206	8.22116	45.3417	3.81423	18.1315	15.0833	28.9347	156.703	12.116	0.5994	35.9948	0.627295
				7.128	12.128	39.69	18.2331	6.52894	22.9387	6	0.469416	0.59844	0.563299	0.200851	10.2707	1.45865	3.66214	1.61134	2.49195	1.04662	0	37.2104	8.26448	45.4749	3.81716	18.1737	15.0942	28.9453	157.106	12.128	0.599189	36.118	0.6272
				7.14	12.14	39.69	18.2771	6.56324	23.0126	6	0.468374	0.597304	0.562049	0.199951	10.2726	1.46216	3.65452	1.60799	2.49854	1.04939	0	37.3001	8.3079	45.608	3.82008	18.2159	15.105	28.9559	157.508	12.14	0.598978	36.2412	0.627105
				7.152	12.152	39.69	18.3209	6.59761	23.0864	6	0.467335	0.59617	0.560802	0.199056	10.2744	1.46567	3.64688	1.60463	2.50509	1.05214	0	37.3896	8.3514	45.741	3.823	18.258	15.1156	28.9665	157.91	12.152	0.598766	36.3645	0.627009
				7.164	12.164	39.69	18.3647	6.63204	23.1603	6	0.466299	0.595039	0.559558	0.198164	10.2761	1.46917	3.63921	1.60125	2.5116	1.05487	0	37.4789	8.39499	45.8739	3.8259	18.3001	15.1261	28.9771	158.311	12.164	0.598554	36.4878	0.626913
				7.176	12.176	39.69	18.4083	6.66655	23.2341	6	0.465265	0.593909	0.558318	0.197276	10.2777	1.47267	3.63152	1.59787	2.51806	1.05759	0	37.5681	8.43867	46.0067	3.82879	18.3423	15.1365	28.9878	158.711	12.176	0.598342	36.6112	0.626818
				7.188	12.188	39.69	18.4519	6.70112	23.3079	6	0.464234	0.592781	0.55708	0.196392	10.2792	1.47615	3.62381	1.59448	2.52448	1.06028	0	37.657	8.48244	46.1394	3.83167	18.3844	15.1467	28.9984	159.11	12.188	0.598129	36.7345	0.626722
				7.2	12.2	39.69	18.4954	6.73577	23.3816	6	0.463205	0.591655	0.555846	0.195512	10.2806	1.47963	3.61607	1.59107	2.53087	1.06296	0	37.7457	8.52629	46.272	3.83454	18.4264	15.1568	29.009	159.509	12.2	0.597916	36.8579	0.626626
				7.212	12.212	39.69	18.5388	6.77048	23.4554	6	0.462179	0.590531	0.554615	0.194635	10.2819	1.4831	3.60831	1.58766	2.53721	1.06563	0	37.8343	8.57022	46.4045	3.8374	18.4685	15.1667	29.0196	159.907	12.212	0.597702	36.9812	0.62653
				7.224	12.224	39.69	18.5821	6.80525	23.5291	6	0.461156	0.589409	0.553387	0.193763	10.2831	1.48657	3.60052	1.58423	2.5435	1.06827	0	37.9227	8.61424	46.5369	3.84025	18.5106	15.1766	29.0302	160.305	12.224	0.597488	37.1046	0.626434
				7.236	12.236	39.69	18.6253	6.8401	23.6029	6	0.460135	0.588289	0.552162	0.192894	10.2842	1.49002	3.59272	1.5808	2.54976	1.0709	0	38.0108	8.65835	46.6692	3.84308	18.5526	15.1863	29.0409	160.702	12.236	0.597273	37.228	0.626338
				7.248	12.248	39.69	18.6684	6.875	23.6766	6	0.459117	0.587171	0.550941	0.19203	10.2852	1.49347	3.58489	1.57735	2.55597	1.07351	0	38.0988	8.70254	46.8014	3.84591	18.5946	15.1959	29.0515	161.098	12.248	0.597058	37.3514	0.626242
				7.26	12.26	39.69	18.7114	6.90998	23.7503	6	0.458102	0.586055	0.549723	0.191169	10.2861	1.49692	3.57705	1.5739	2.56214	1.0761	0	38.1866	8.74681	46.9334	3.84873	18.6366	15.2054	29.0622	161.493	12.26	0.596843	37.4749	0.626146
				7.272	12.272	39.69	18.7544	6.94502	23.8239	6	0.457089	0.584941	0.548507	0.190312	10.2869	1.50035	3.56918	1.57044	2.56827	1.07867	0	38.2742	8.79116	47.0654	3.85154	18.6786	15.2147	29.0728	161.888	12.272	0.596627	37.5983	0.62605
				7.284	12.284	39.69	18.7972	6.98012	23.8976	6	0.456079	0.583829	0.547295	0.189459	10.2876	1.50378	3.56129	1.56697	2.57435	1.08123	0	38.3616	8.83559	47.1972	3.85433	18.7206	15.2239	29.0834	162.282	12.284	0.596411	37.7218	0.625953
				7.296	12.296	39.69	18.8399	7.01528	23.9712	6	0.455072	0.582719	0.546087	0.188609	10.2882	1.50719	3.55339	1.56349	2.58039	1.08377	0	38.4488	8.88011	47.3289	3.85712	18.7625	15.233	29.0941	162.675	12.296	0.596194	37.8452	0.625857
				7.308	12.308	39.69	18.8826	7.05051	24.0448	6	0.454067	0.581611	0.544881	0.187764	10.2888	1.51061	3.54546	1.56	2.58639	1.08629	0	38.5359	8.9247	47.4606	3.8599	18.8045	15.242	29.1047	163.068	12.308	0.595977	37.9687	0.62576
				7.32	12.32	39.69	18.9251	7.0858	24.1184	6	0.453065	0.580505	0.543678	0.186922	10.2892	1.51401	3.53752	1.55651	2.59235	1.08879	0	38.6227	8.96937	47.5921	3.86267	18.8464	15.2508	29.1154	163.46	12.32	0.595759	38.0921	0.625664
				7.332	12.332	39.69	18.9676	7.12116	24.192	6	0.452066	0.579401	0.542479	0.186084	10.2895	1.51741	3.52956	1.55301	2.59827	1.09127	0	38.7093	9.01412	47.7234	3.86542	18.8882	15.2595	29.1261	163.851	12.332	0.595541	38.2156	0.625567
				7.344	12.344	39.69	19.0099	7.15657	24.2655	6	0.451069	0.578299	0.541283	0.18525	10.2898	1.52079	3.52158	1.5495	2.60414	1.09374	0	38.7958	9.05895	47.8547	3.86817	18.9301	15.2681	29.1367	164.242	12.344	0.595323	38.3391	0.62547
				7.356	12.356	39.69	19.0522	7.19205	24.339	6	0.450075	0.577199	0.54009	0.184419	10.2899	1.52417	3.51359	1.54598	2.60997	1.09619	0	38.882	9.10386	47.9859	3.87091	18.972	15.2766	29.1474	164.632	12.356	0.595104	38.4626	0.625374
				7.368	12.368	39.69	19.0943	7.22758	24.4125	6	0.449084	0.576102	0.538901	0.183593	10.29	1.52755	3.50558	1.54246	2.61575	1.09862	0	38.9681	9.14884	48.1169	3.87363	19.0138	15.2849	29.158	165.021	12.368	0.594885	38.586	0.625277
				7.38	12.38	39.69	19.1364	7.26318	24.4859	6	0.448095	0.575006	0.537714	0.18277	10.2899	1.53091	3.49756	1.53893	2.6215	1.10103	0	39.0539	9.1939	48.2478	3.87635	19.0556	15.2932	29.1687	165.41	12.38	0.594665	38.7095	0.62518
				7.392	12.392	39.69	19.1784	7.29883	24.5594	6	0.447109	0.573913	0.536531	0.181951	10.2898	1.53427	3.48952	1.53539	2.6272	1.10342	0	39.1396	9.23903	48.3786	3.87906	19.0974	15.3013	29.1794	165.797	12.392	0.594445	38.833	0.625083
				7.404	12.404	39.69	19.2203	7.33455	24.6328	6	0.446126	0.572821	0.535351	0.181135	10.2896	1.53762	3.48146	1.53184	2.63285	1.1058	0	39.225	9.28424	48.5093	3.88175	19.1391	15.3093	29.19	166.184	12.404	0.594224	38.9565	0.624986
				7.416	12.416	39.69	19.262	7.37032	24.7062	6	0.445145	0.571732	0.534174	0.180323	10.2893	1.54096	3.4734	1.52829	2.63847	1.10816	0	39.3103	9.32952	48.6398	3.88444	19.1808	15.3172	29.2007	166.571	12.416	0.594003	39.0799	0.624888
				7.428	12.428	39.69	19.3037	7.40615	24.7795	6	0.444167	0.570645	0.533	0.179515	10.2889	1.5443	3.46532	1.52474	2.64404	1.1105	0	39.3953	9.37487	48.7702	3.88712	19.2225	15.325	29.2114	166.956	12.428	0.593782	39.2034	0.624791
				7.44	12.44	39.69	19.3453	7.44204	24.8528	6	0.443192	0.56956	0.53183	0.178711	10.2884	1.54762	3.45722	1.52118	2.64957	1.11282	0	39.4802	9.4203	48.9005	3.88979	19.2642	15.3326	29.222	167.341	12.44	0.59356	39.3269	0.624694
				7.452	12.452	39.69	19.3868	7.47798	24.9261	6	0.442219	0.568477	0.530663	0.177911	10.2878	1.55094	3.44911	1.51761	2.65505	1.11512	0	39.5649	9.4658	49.0307	3.89245	19.3059	15.3401	29.2327	167.725	12.452	0.593338	39.4503	0.624597
				7.464	12.464	39.69	19.4282	7.51398	24.9993	6	0.441249	0.567396	0.529499	0.177114	10.2872	1.55425	3.44099	1.51404	2.6605	1.11741	-1.77636e-15	39.6493	9.51137	49.1607	3.89509	19.3475	15.3476	29.2434	168.109	12.464	0.593115	39.5738	0.624499
				7.476	12.476	39.69	19.4695	7.55003	25.0726	6	0.440281	0.566317	0.528338	0.17632	10.2865	1.55756	3.43286	1.51046	2.6659	1.11968	0	39.7336	9.55701	49.2906	3.89773	19.3891	15.3549	29.2541	168.491	12.476	0.592892	39.6972	0.624402
				7.488	12.488	39.69	19.5107	7.58614	25.1457	6	0.439317	0.565241	0.52718	0.175531	10.2856	1.56085	3.42472	1.50688	2.67125	1.12193	0	39.8177	9.60271	49.4204	3.90036	19.4307	15.3621	29.2648	168.873	12.488	0.592669	39.8207	0.624304
				7.5	12.5	39.69	19.5518	7.62231	25.2189	6	0.438355	0.564166	0.526026	0.174745	10.2847	1.56414	3.41657	1.50329	2.67657	1.12416	0	39.9015	9.64849	49.55	3.90298	19.4722	15.3692	29.2754	169.255	12.5	0.592445	39.9441	0.624206
				7.512	12.512	39.69	19.5928	7.65853	25.292	6	0.437395	0.563094	0.524874	0.173963	10.2837	1.56742	3.40841	1.4997	2.68184	1.12637	0	39.9852	9.69434	49.6796	3.90559	19.5137	15.3761	29.2861	169.635	12.512	0.592221	40.0675	0.624109
				7.524	12.524	39.69	19.6337	7.6948	25.3651	6	0.436439	0.562024	0.523726	0.173184	10.2827	1.57069	3.40023	1.4961	2.68707	1.12857	0	40.0687	9.74025	49.8089	3.90819	19.5552	15.383	29.2968	170.015	12.524	0.591996	40.1909	0.624011
				7.536	12.536	39.69	19.6745	7.73112	25.4381	6	0.435485	0.560956	0.522581	0.172409	10.2815	1.57396	3.39205	1.4925	2.69225	1.13075	0	40.152	9.78623	49.9382	3.91079	19.5967	15.3898	29.3075	170.394	12.536	0.591771	40.3143	0.623913
				7.548	12.548	39.69	19.7152	7.7675	25.5112	6	0.434533	0.559891	0.52144	0.171637	10.2803	1.57721	3.38386	1.4889	2.69739	1.1329	0	40.235	9.83228	50.0673	3.91337	19.6381	15.3964	29.3182	170.772	12.548	0.591546	40.4377	0.623815
				7.56	12.56	39.69	19.7558	7.80393	25.5841	6	0.433584	0.558827	0.520301	0.17087	10.279	1.58046	3.37566	1.48529	2.70249	1.13505	0	40.3179	9.87839	50.1963	3.91594	19.6795	15.4029	29.3288	171.15	12.56	0.59132	40.561	0.623717
				7.572	12.572	39.69	19.7963	7.84041	25.6571	6	0.432638	0.557766	0.519166	0.170105	10.2776	1.5837	3.36745	1.48168	2.70755	1.13717	0	40.4006	9.92457	50.3251	3.9185	19.7209	15.4094	29.3395	171.527	12.572	0.591094	40.6843	0.623619
				7.584	12.584	39.69	19.8367	7.87694	25.73	6	0.431695	0.556707	0.518034	0.169345	10.2761	1.58694	3.35924	1.47807	2.71256	1.13928	0	40.483	9.97082	50.4539	3.92106	19.7622	15.4157	29.3502	171.903	12.584	0.590868	40.8077	0.623521
				7.596	12.596	39.69	19.877	7.91353	25.8028	6	0.430754	0.55565	0.516905	0.168588	10.2745	1.59016	3.35102	1.47445	2.71753	1.14136	0	40.5653	10.0171	50.5824	3.9236	19.8036	15.4219	29.3609	172.278	12.596	0.590641	40.931	0.623422
				7.608	12.608	39.69	19.9172	7.95016	25.8756	6	0.429816	0.554595	0.515779	0.167834	10.2729	1.59338	3.34279	1.47083	2.72246	1.14343	0	40.6474	10.0635	50.7109	3.92614	19.8448	15.428	29.3716	172.653	12.608	0.590413	41.0543	0.623324
				7.62	12.62	39.69	19.9573	7.98684	25.9484	6	0.42888	0.553543	0.514657	0.167084	10.2712	1.59659	3.33455	1.4672	2.72734	1.14548	0	40.7292	10.1099	50.8392	3.92867	19.8861	15.434	29.3822	173.027	12.62	0.590186	41.1775	0.623226
				7.632	12.632	39.69	19.9973	8.02357	26.0212	6	0.427948	0.552493	0.513537	0.166338	10.2694	1.59979	3.32631	1.46358	2.73219	1.14752	0	40.8109	10.1564	50.9673	3.93118	19.9273	15.4399	29.3929	173.4	12.632	0.589957	41.3008	0.623127
				7.644	12.644	39.69	20.0373	8.06035	26.0939	6	0.427017	0.551445	0.512421	0.165595	10.2675	1.60298	3.31806	1.45995	2.73698	1.14953	0	40.8924	10.203	51.0953	3.93369	19.9685	15.4457	29.4036	173.772	12.644	0.589729	41.424	0.623029
				7.656	12.656	39.69	20.0771	8.09717	26.1665	6	0.42609	0.550399	0.511308	0.164855	10.2656	1.60617	3.30981	1.45632	2.74174	1.15153	0	40.9736	10.2496	51.2232	3.93619	20.0097	15.4514	29.4143	174.144	12.656	0.5895	41.5472	0.62293
				7.668	12.668	39.69	20.1168	8.13404	26.2392	6	0.425165	0.549356	0.510198	0.164119	10.2635	1.60934	3.30155	1.45268	2.74646	1.15351	0	41.0547	10.2963	51.3509	3.93868	20.0508	15.457	29.4249	174.515	12.668	0.589271	41.6704	0.622832
				7.68	12.68	39.69	20.1564	8.17096	26.3117	6	0.424243	0.548315	0.509091	0.163387	10.2615	1.61251	3.29329	1.44905	2.75113	1.15547	0	41.1355	10.343	51.4785	3.94116	20.0919	15.4625	29.4356	174.885	12.68	0.589041	41.7935	0.622733
				7.692	12.692	39.69	20.1959	8.20793	26.3843	6	0.423323	0.547276	0.507988	0.162658	10.2593	1.61567	3.28503	1.44541	2.75576	1.15742	0	41.2162	10.3898	51.606	3.94364	20.1329	15.4678	29.4463	175.255	12.692	0.588811	41.9166	0.622634
				7.704	12.704	39.69	20.2353	8.24494	26.4568	6	0.422406	0.546239	0.506888	0.161932	10.257	1.61883	3.27676	1.44177	2.76034	1.15934	0	41.2966	10.4366	51.7333	3.9461	20.1739	15.4731	29.457	175.623	12.704	0.588581	42.0397	0.622535
				7.716	12.716	39.69	20.2747	8.282	26.5292	6	0.421492	0.545205	0.50579	0.16121	10.2547	1.62197	3.26849	1.43813	2.76489	1.16125	0	41.3769	10.4835	51.8604	3.94856	20.2149	15.4783	29.4676	175.991	12.716	0.58835	42.1628	0.622436
				7.728	12.728	39.69	20.3139	8.3191	26.6016	6	0.42058	0.544172	0.504696	0.160492	10.2523	1.62511	3.26021	1.43449	2.76939	1.16314	0	41.4569	10.5305	51.9874	3.951	20.2559	15.4834	29.4783	176.358	12.728	0.588119	42.2858	0.622337
				7.74	12.74	39.69	20.353	8.35624	26.674	6	0.419671	0.543143	0.503605	0.159777	10.2499	1.62824	3.25193	1.43085	2.77385	1.16502	0	41.5368	10.5775	52.1143	3.95344	20.2968	15.4884	29.489	176.725	12.74	0.587887	42.4089	0.622238
				7.752	12.752	39.69	20.392	8.39343	26.7463	6	0.418765	0.542115	0.502518	0.159065	10.2474	1.63136	3.24365	1.42721	2.77827	1.16687	0	41.6164	10.6246	52.241	3.95587	20.3377	15.4933	29.4997	177.09	12.752	0.587656	42.5318	0.622139
				7.764	12.764	39.69	20.431	8.43066	26.8185	6	0.417861	0.54109	0.501433	0.158356	10.2448	1.63448	3.23537	1.42356	2.78264	1.16871	0	41.6958	10.6717	52.3676	3.95829	20.3785	15.4981	29.5103	177.455	12.764	0.587423	42.6548	0.62204
				7.776	12.776	39.69	20.4698	8.46794	26.8907	6	0.41696	0.540067	0.500352	0.157651	10.2421	1.63758	3.22709	1.41992	2.78697	1.17053	0	41.7751	10.7189	52.494	3.9607	20.4193	15.5028	29.521	177.819	12.776	0.587191	42.7777	0.621941
				7.788	12.788	39.69	20.5085	8.50525	26.9629	6	0.416061	0.539046	0.499274	0.15695	10.2394	1.64068	3.21881	1.41627	2.79127	1.17233	0	41.8541	10.7661	52.6202	3.9631	20.4601	15.5074	29.5316	178.183	12.788	0.586958	42.9006	0.621841
				7.8	12.8	39.69	20.5471	8.54261	27.035	6	0.415165	0.538027	0.498199	0.156252	10.2366	1.64377	3.21052	1.41263	2.79551	1.17412	0	41.9329	10.8134	52.7464	3.96549	20.5008	15.5119	29.5423	178.545	12.8	0.586724	43.0235	0.621742
				7.812	12.812	39.69	20.5857	8.58001	27.1071	6	0.414272	0.537011	0.497127	0.155557	10.2337	1.64685	3.20224	1.40898	2.79972	1.17588	0	42.0116	10.8608	52.8723	3.96788	20.5415	15.5163	29.553	178.907	12.812	0.586491	43.1463	0.621643
				7.824	12.824	39.69	20.6241	8.61745	27.1791	6	0.413381	0.535997	0.496058	0.154865	10.2307	1.64993	3.19395	1.40534	2.80389	1.17763	0	42.09	10.9082	52.9981	3.97026	20.5822	15.5206	29.5636	179.268	12.824	0.586257	43.2691	0.621543
				7.836	12.836	39.69	20.6624	8.65493	27.2511	6	0.412493	0.534986	0.494992	0.154177	10.2277	1.65299	3.18567	1.40169	2.80801	1.17936	0	42.1682	10.9556	53.1238	3.97263	20.6228	15.5249	29.5743	179.628	12.836	0.586022	43.3918	0.621444
				7.848	12.848	39.69	20.7006	8.69245	27.323	6	0.411608	0.533976	0.493929	0.153492	10.2247	1.65605	3.17738	1.39805	2.81209	1.18108	0	42.2462	11.0031	53.2493	3.97498	20.6634	15.529	29.5849	179.988	12.848	0.585788	43.5145	0.621344
				7.86	12.86	39.69	20.7388	8.73	27.3949	6	0.410725	0.532969	0.49287	0.15281	10.2215	1.6591	3.1691	1.3944	2.81614	1.18278	0	42.324	11.0506	53.3747	3.97734	20.7039	15.533	29.5956	180.347	12.86	0.585553	43.6372	0.621244
				7.872	12.872	39.69	20.7768	8.7676	27.4667	6	0.409845	0.531965	0.491814	0.152132	10.2183	1.66214	3.16082	1.39076	2.82013	1.18446	0	42.4016	11.0982	53.4999	3.97968	20.7444	15.537	29.6062	180.705	12.872	0.585317	43.7598	0.621144
				7.884	12.884	39.69	20.8147	8.80524	27.5385	6	0.408967	0.530962	0.490761	0.151457	10.215	1.66518	3.15254	1.38712	2.82409	1.18612	0	42.479	11.1459	53.6249	3.98201	20.7849	15.5409	29.6169	181.062	12.884	0.585081	43.8824	0.621045
				7.896	12.896	39.69	20.8526	8.84291	27.6102	6	0.408092	0.529962	0.48971	0.150785	10.2117	1.66821	3.14426	1.38348	2.82801	1.18776	0	42.5563	11.1936	53.7498	3.98434	20.8253	15.5446	29.6275	181.419	12.896	0.584845	44.005	0.620945
				7.908	12.908	39.69	20.8903	8.88062	27.6819	6	0.40722	0.528964	0.488663	0.150117	10.2083	1.67122	3.13599	1.37983	2.83189	1.18939	0	42.6333	11.2413	53.8745	3.98666	20.8657	15.5483	29.6382	181.774	12.908	0.584609	44.1275	0.620845
				7.92	12.92	39.69	20.9279	8.91836	27.7535	6	0.40635	0.527969	0.48762	0.149452	10.2049	1.67423	3.12772	1.37619	2.83572	1.191	1.77636e-15	42.7101	11.2891	53.9991	3.98897	20.906	15.5519	29.6488	182.129	12.92	0.584372	44.25	0.620745
				7.932	12.932	39.69	20.9655	8.95614	27.8251	6	0.405482	0.526976	0.486579	0.14879	10.2013	1.67724	3.11945	1.37256	2.83951	1.1926	0	42.7867	11.3369	54.1235	3.99127	20.9463	15.5554	29.6594	182.483	12.932	0.584135	44.3724	0.620645
				7.944	12.944	39.69	21.0029	8.99396	27.8966	6	0.404618	0.525985	0.485541	0.148131	10.1978	1.68023	3.11118	1.36892	2.84327	1.19417	0	42.863	11.3848	54.2478	3.99356	20.9866	15.5588	29.67	182.837	12.944	0.583897	44.4948	0.620544
				7.956	12.956	39.69	21.0402	9.03181	27.968	6	0.403755	0.524997	0.484507	0.147475	10.1941	1.68322	3.10292	1.36528	2.84698	1.19573	0	42.9392	11.4327	54.3719	3.99585	21.0268	15.5622	29.6807	183.19	12.956	0.583659	44.6172	0.620444
				7.968	12.968	39.69	21.0775	9.0697	28.0394	6	0.402896	0.52401	0.483475	0.146823	10.1904	1.6862	3.09466	1.36165	2.85065	1.19727	0	43.0152	11.4806	54.4959	3.99812	21.067	15.5654	29.6913	183.542	12.968	0.583421	44.7395	0.620344
				7.98	12.98	39.69	21.1146	9.10762	28.1108	6	0.402039	0.523027	0.482447	0.146174	10.1867	1.68917	3.0864	1.35802	2.85428	1.1988	0	43.091	11.5286	54.6197	4.00039	21.1071	15.5686	29.7019	183.893	12.98	0.583182	44.8618	0.620244
				7.992	12.992	39.69	21.1516	9.14558	28.182	6	0.401184	0.522045	0.481421	0.145528	10.1828	1.69213	3.07815	1.35439	2.85787	1.20031	0	43.1666	11.5767	54.7433	4.00265	21.1472	15.5717	29.7125	184.243	12.992	0.582943	44.984	0.620143
				8.004	13.004	39.686	21.1886	9.18357	28.2533	6	0.400283	0.521009	0.48034	0.144848	10.1777	1.69509	3.06912	1.35041	2.86134	1.20176	0	43.242	11.6248	54.8668	4.00491	21.1873	15.5733	29.7231	184.593	13.004	0.58269	45.1061	0.620043
				8.016	13.016	39.674	21.2254	9.22159	28.3244	6	0.399286	0.519862	0.479143	0.144097	10.17	1.69803	3.05851	1.34575	2.86459	1.20313	0	43.3171	11.6729	54.99	4.00715	21.2273	15.572	29.7338	184.941	13.016	0.582409	45.2282	0.619943
				8.028	13.028	39.662	21.2621	9.25963	28.3955	6	0.398292	0.518718	0.47795	0.14335	10.1622	1.70097	3.04792	1.34108	2.86778	1.20447	0	43.392	11.7211	55.1131	4.00939	21.2673	15.5706	29.7444	185.289	13.028	0.582127	45.3502	0.619842
				8.04	13.04	39.65	21.2987	9.2977	28.4665	6	0.3973	0.517575	0.47676	0.142606	10.1544	1.70389	3.03732	1.33642	2.87092	1.20579	0	43.4667	11.7692	55.2359	4.01161	21.3072	15.5691	29.755	185.636	13.04	0.581844	45.4721	0.619742
				8.052	13.052	39.638	21.3351	9.3358	28.5374	6	0.396311	0.516435	0.475573	0.141866	10.1464	1.70681	3.02674	1.33176	2.87401	1.20708	0	43.5411	11.8175	55.3585	4.01383	21.3471	15.5674	29.7656	185.982	13.052	0.58156	45.5939	0.619641
				8.064	13.064	39.626	21.3714	9.37392	28.6082	6	0.395324	0.515297	0.474389	0.14113	10.1384	1.70972	3.01616	1.32711	2.87704	1.20836	0	43.6152	11.8657	55.4809	4.01604	21.387	15.5657	29.7762	186.327	13.064	0.581276	45.7156	0.61954
				8.076	13.076	39.614	21.4076	9.41206	28.6789	6	0.394341	0.514162	0.473209	0.140398	10.1303	1.71261	3.00559	1.32246	2.88002	1.20961	0	43.6891	11.914	55.6031	4.01824	21.4269	15.5638	29.7868	186.67	13.076	0.580991	45.8372	0.619439
				8.088	13.088	39.602	21.4437	9.45023	28.7496	6	0.39336	0.513028	0.472032	0.139669	10.1221	1.7155	2.99502	1.31781	2.88294	1.21084	0	43.7627	11.9623	55.725	4.02043	21.4667	15.5619	29.7974	187.013	13.088	0.580706	45.9588	0.619338
				8.1	13.1	39.59	21.4796	9.48842	28.8201	6	0.392381	0.511897	0.470858	0.138944	10.1139	1.71837	2.98446	1.31316	2.88582	1.21204	0	43.836	12.0107	55.8467	4.02261	21.5065	15.5598	29.808	187.355	13.1	0.580419	46.0802	0.619237
				8.112	13.112	39.578	21.5155	9.52663	28.8905	6	0.391406	0.510769	0.469687	0.138222	10.1055	1.72124	2.97391	1.30852	2.88863	1.21323	0	43.9091	12.059	55.9681	4.02478	21.5462	15.5576	29.8186	187.695	13.112	0.580132	46.2015	0.619136
				8.124	13.124	39.566	21.5511	9.56486	28.9609	6	0.390433	0.509642	0.468519	0.137504	10.0971	1.72409	2.96337	1.30388	2.8914	1.21439	0	43.9819	12.1074	56.0894	4.02695	21.5859	15.5553	29.8292	188.035	13.124	0.579845	46.3227	0.619035
				8.136	13.136	39.554	21.5867	9.60311	29.0312	6	0.389463	0.508518	0.467355	0.13679	10.0887	1.72694	2.95284	1.29925	2.89411	1.21553	0	44.0545	12.1558	56.2104	4.0291	21.6256	15.5529	29.8398	188.374	13.136	0.579556	46.4438	0.618933
				8.148	13.148	39.542	21.6221	9.64139	29.1013	6	0.388495	0.507397	0.466194	0.136079	10.0801	1.72977	2.94232	1.29462	2.89677	1.21664	0	44.1268	12.2043	56.3311	4.03125	21.6653	15.5505	29.8504	188.712	13.148	0.579267	46.5648	0.618831
				8.16	13.16	39.53	21.6575	9.67968	29.1714	6	0.38753	0.506277	0.465036	0.135372	10.0715	1.7326	2.9318	1.28999	2.89937	1.21774	0	44.1989	12.2528	56.4516	4.03338	21.7049	15.5479	29.861	189.048	13.16	0.578978	46.6857	0.618729
				8.172	13.172	39.518	21.6926	9.71799	29.2414	6	0.386568	0.50516	0.463881	0.134668	10.0628	1.73541	2.9213	1.28537	2.90192	1.21881	0	44.2707	12.3013	56.5719	4.03551	21.7444	15.5452	29.8716	189.384	13.172	0.578687	46.8066	0.618627
				8.184	13.184	39.506	21.7277	9.75632	29.3112	6	0.385608	0.504045	0.46273	0.133968	10.0541	1.73822	2.9108	1.28075	2.90442	1.21986	0	44.3422	12.3498	56.692	4.03763	21.784	15.5424	29.8821	189.719	13.184	0.578396	46.9273	0.618525
				8.196	13.196	39.494	21.7626	9.79466	29.381	6	0.384651	0.502933	0.461582	0.133271	10.0452	1.74101	2.90032	1.27614	2.90687	1.22088	0	44.4135	12.3983	56.8118	4.03974	21.8235	15.5395	29.8927	190.052	13.196	0.578104	47.0478	0.618423
				8.208	13.208	39.482	21.7974	9.83303	29.4507	6	0.383697	0.501823	0.460436	0.132578	10.0363	1.74379	2.88985	1.27153	2.90926	1.22189	0	44.4845	12.4469	56.9314	4.04185	21.8629	15.5365	29.9033	190.385	13.208	0.577812	47.1683	0.618321
				8.22	13.22	39.47	21.8321	9.87141	29.5203	6	0.382745	0.500715	0.459294	0.131888	10.0274	1.74657	2.87939	1.26693	2.9116	1.22287	0	44.5553	12.4955	57.0508	4.04394	21.9023	15.5334	29.9139	190.717	13.22	0.577519	47.2887	0.618218
				8.232	13.232	39.458	21.8667	9.9098	29.5898	6	0.381796	0.49961	0.458156	0.131202	10.0183	1.74933	2.86894	1.26233	2.91389	1.22383	0	44.6258	12.5441	57.1699	4.04603	21.9417	15.5302	29.9245	191.047	13.232	0.577225	47.409	0.618116
				8.244	13.244	39.446	21.9011	9.94821	29.6592	6	0.38085	0.498507	0.45702	0.130519	10.0092	1.75209	2.8585	1.25774	2.91613	1.22477	0	44.6961	12.5927	57.2888	4.0481	21.9811	15.5269	29.935	191.377	13.244	0.57693	47.5292	0.618013
				8.256	13.256	39.434	21.9354	9.98663	29.7285	6	0.379906	0.497406	0.455888	0.129839	10.0001	1.75483	2.84808	1.25315	2.91832	1.22569	0	44.7661	12.6413	57.4074	4.05017	22.0203	15.5235	29.9456	191.706	13.256	0.576635	47.6492	0.61791
				8.268	13.268	39.422	21.9696	10.0251	29.7977	6	0.378965	0.496307	0.454758	0.129163	9.99084	1.75756	2.83766	1.24857	2.92045	1.22659	0	44.8358	12.69	57.5258	4.05223	22.0596	15.52	29.9562	192.033	13.268	0.576339	47.7692	0.617807
				8.28	13.28	39.41	22.0036	10.0635	29.8668	6	0.378027	0.495211	0.453632	0.128491	9.98155	1.76029	2.82726	1.244	2.92253	1.22746	0	44.9053	12.7386	57.644	4.05429	22.0988	15.5164	29.9667	192.36	13.28	0.576043	47.889	0.617704
				8.292	13.292	39.398	22.0375	10.102	29.9358	6	0.377091	0.494118	0.452509	0.127822	9.97219	1.763	2.81688	1.23943	2.92457	1.22832	0	44.9746	12.7873	57.7619	4.05633	22.138	15.5127	29.9773	192.686	13.292	0.575745	48.0087	0.617601
				8.304	13.304	39.386	22.0713	10.1405	30.0047	6	0.376158	0.493026	0.45139	0.127156	9.96277	1.76571	2.8065	1.23486	2.92655	1.22915	0	45.0436	12.836	57.8796	4.05836	22.1771	15.509	29.9878	193.01	13.304	0.575448	48.1283	0.617498
				8.316	13.316	39.374	22.105	10.1789	30.0735	6	0.375227	0.491937	0.450273	0.126494	9.95329	1.7684	2.79615	1.2303	2.92848	1.22996	0	45.1123	12.8847	57.997	4.06039	22.2162	15.5051	29.9984	193.334	13.316	0.575149	48.2478	0.617394
				8.328	13.328	39.362	22.1386	10.2174	30.1422	6	0.374299	0.49085	0.449159	0.125835	9.94375	1.77109	2.7858	1.22575	2.93036	1.23075	0	45.1808	12.9335	58.1142	4.06241	22.2553	15.5012	30.0089	193.657	13.328	0.57485	48.3672	0.617291
				8.34	13.34	39.35	22.172	10.256	30.2108	6	0.373374	0.489766	0.448049	0.125179	9.93414	1.77376	2.77547	1.22121	2.93219	1.23152	0	45.249	12.9822	58.2312	4.06442	22.2943	15.4971	30.0195	193.978	13.34	0.57455	48.4865	0.617187
				8.352	13.352	39.338	22.2053	10.2945	30.2792	6	0.372451	0.488684	0.446942	0.124527	9.92447	1.77642	2.76515	1.21667	2.93396	1.23226	0	45.317	13.031	58.3479	4.06642	22.3332	15.493	30.03	194.299	13.352	0.574249	48.6056	0.617083
				8.364	13.364	39.326	22.2385	10.333	30.3476	6	0.371531	0.487604	0.445837	0.123878	9.91475	1.77908	2.75485	1.21214	2.93569	1.23299	0	45.3847	13.0797	58.4644	4.06842	22.3721	15.4888	30.0405	194.618	13.364	0.573947	48.7247	0.616979
				8.376	13.376	39.314	22.2715	10.3715	30.4159	6	0.370614	0.486527	0.444736	0.123232	9.90497	1.78172	2.74457	1.20761	2.93737	1.2337	0	45.4521	13.1285	58.5807	4.0704	22.411	15.4844	30.0511	194.937	13.376	0.573645	48.8436	0.616875
				8.388	13.388	39.302	22.3045	10.4101	30.4841	6	0.369699	0.485452	0.443638	0.12259	9.89512	1.78436	2.7343	1.20309	2.939	1.23438	0	45.5194	13.1773	58.6967	4.07238	22.4498	15.48	30.0616	195.255	13.388	0.573343	48.9624	0.616771
				8.4	13.4	39.29	22.3373	10.4486	30.5522	6	0.368786	0.484379	0.442543	0.12195	9.88522	1.78698	2.72404	1.19858	2.94058	1.23504	0	45.5863	13.2261	58.8124	4.07435	22.4886	15.4755	30.0721	195.571	13.4	0.573039	49.0811	0.616666
				8.412	13.412	39.278	22.37	10.4872	30.6202	6	0.367876	0.483309	0.441452	0.121314	9.87527	1.7896	2.7138	1.19407	2.94211	1.23568	0	45.653	13.2749	58.9279	4.07632	22.5274	15.471	30.0826	195.887	13.412	0.572735	49.1996	0.616562
				8.424	13.424	39.266	22.4025	10.5257	30.688	6	0.366969	0.482241	0.440363	0.120682	9.86525	1.7922	2.70358	1.18958	2.94359	1.23631	0	45.7195	13.3237	59.0432	4.07827	22.566	15.4663	30.0931	196.202	13.424	0.57243	49.3181	0.616457
				8.436	13.436	39.254	22.435	10.5643	30.7558	6	0.366064	0.481176	0.439277	0.120052	9.85518	1.7948	2.69337	1.18508	2.94502	1.23691	0	45.7857	13.3725	59.1582	4.08022	22.6047	15.4616	30.1036	196.515	13.436	0.572124	49.4364	0.616353
				8.448	13.448	39.242	22.4673	10.6029	30.8235	6	0.365162	0.480112	0.438195	0.119426	9.84506	1.79738	2.68319	1.1806	2.9464	1.23749	0	45.8517	13.4214	59.273	4.08215	22.6433	15.4567	30.1141	196.828	13.448	0.571818	49.5546	0.616248
				8.46	13.46	39.23	22.4995	10.6415	30.891	6	0.364263	0.479051	0.437115	0.118803	9.83488	1.79996	2.67301	1.17613	2.94773	1.23805	0	45.9174	13.4702	59.3876	4.08408	22.6818	15.4518	30.1246	197.14	13.46	0.571511	49.6727	0.616143
				8.472	13.472	39.218	22.5316	10.68	30.9585	6	0.363366	0.477993	0.436039	0.118183	9.82465	1.80253	2.66286	1.17166	2.94902	1.23859	0	45.9828	13.519	59.5019	4.08601	22.7203	15.4468	30.1351	197.45	13.472	0.571204	49.7906	0.616038
				8.484	13.484	39.206	22.5635	10.7186	31.0258	6	0.362471	0.476937	0.434965	0.117567	9.81436	1.80508	2.65272	1.1672	2.95025	1.23911	0	46.048	13.5679	59.6159	4.08792	22.7588	15.4418	30.1456	197.76	13.484	0.570895	49.9085	0.615933
				8.496	13.496	39.194	22.5954	10.7572	31.093	6	0.361579	0.475883	0.433895	0.116953	9.80402	1.80763	2.6426	1.16274	2.95144	1.2396	0	46.113	13.6167	59.7297	4.08983	22.7972	15.4366	30.1561	198.069	13.496	0.570586	50.0262	0.615828
				8.508	13.508	39.182	22.6271	10.7958	31.1602	6	0.36069	0.474831	0.432828	0.116343	9.79363	1.81017	2.6325	1.1583	2.95258	1.24008	0	46.1777	13.6656	59.8433	4.09173	22.8356	15.4314	30.1665	198.376	13.508	0.570277	50.1438	0.615722
				8.52	13.52	39.17	22.6587	10.8344	31.2272	6	0.359803	0.473782	0.431764	0.115736	9.78319	1.81269	2.62242	1.15386	2.95367	1.24054	0	46.2422	13.7144	59.9566	4.09362	22.8739	15.426	30.177	198.683	13.52	0.569966	50.2612	0.615617
				8.532	13.532	39.158	22.6901	10.873	31.2941	6	0.358919	0.472736	0.430702	0.115132	9.7727	1.81521	2.61235	1.14943	2.95472	1.24098	0	46.3064	13.7633	60.0697	4.09551	22.9122	15.4206	30.1874	198.989	13.532	0.569655	50.3786	0.615511
				8.544	13.544	39.146	22.7215	10.9116	31.3609	6	0.358037	0.471691	0.429644	0.114531	9.76215	1.81772	2.6023	1.14501	2.95572	1.2414	0	46.3704	13.8121	60.1825	4.09738	22.9504	15.4152	30.1979	199.294	13.544	0.569344	50.4958	0.615405
				8.556	13.556	39.134	22.7527	10.9502	31.4276	6	0.357157	0.470649	0.428589	0.113933	9.75156	1.82022	2.59228	1.1406	2.95667	1.2418	0	46.4341	13.861	60.2951	4.09925	22.9885	15.4096	30.2083	199.597	13.556	0.569031	50.6128	0.6153
				8.568	13.568	39.122	22.7838	10.9887	31.4942	6	0.356281	0.469609	0.427537	0.113338	9.74092	1.82271	2.58227	1.1362	2.95757	1.24218	0	46.4976	13.9098	60.4074	4.10111	23.0267	15.404	30.2188	199.9	13.568	0.568718	50.7298	0.615194
				8.58	13.58	39.11	22.8148	11.0273	31.5607	6	0.355406	0.468572	0.426487	0.112746	9.73023	1.82519	2.57228	1.1318	2.95843	1.24254	0	46.5608	13.9587	60.5195	4.10297	23.0647	15.3983	30.2292	200.202	13.58	0.568404	50.8466	0.615088
				8.592	13.592	39.098	22.8457	11.0659	31.627	6	0.354534	0.467537	0.425441	0.112157	9.7195	1.82765	2.56231	1.12742	2.95924	1.24288	0	46.6238	14.0075	60.6313	4.10481	23.1027	15.3925	30.2396	200.503	13.592	0.56809	50.9633	0.614981
				8.604	13.604	39.086	22.8764	11.1045	31.6933	6	0.353665	0.466504	0.424398	0.111572	9.70871	1.83011	2.55236	1.12304	2.96	1.2432	0	46.6866	14.0563	60.7429	4.10665	23.1407	15.3866	30.2501	200.803	13.604	0.567775	51.0799	0.614875
				8.616	13.616	39.074	22.9071	11.1431	31.7594	6	0.352798	0.465474	0.423358	0.110989	9.69788	1.83256	2.54243	1.11867	2.96072	1.2435	0	46.7491	14.1052	60.8543	4.10848	23.1786	15.3807	30.2605	201.102	13.616	0.567459	51.1963	0.614769
				8.628	13.628	39.062	22.9376	11.1817	31.8255	6	0.351934	0.464446	0.422321	0.110409	9.687	1.83501	2.53252	1.11431	2.96139	1.24378	0	46.8114	14.154	60.9654	4.11031	23.2165	15.3747	30.2709	201.399	13.628	0.567142	51.3126	0.614662
				8.64	13.64	39.05	22.968	11.2202	31.8914	6	0.351072	0.46342	0.421286	0.109832	9.67608	1.83744	2.52263	1.10996	2.96202	1.24405	0	46.8734	14.2028	61.0762	4.11212	23.2543	15.3686	30.2813	201.696	13.64	0.566825	51.4288	0.614556
				8.652	13.652	39.038	22.9982	11.2588	31.9572	6	0.350212	0.462396	0.420255	0.109259	9.66512	1.83986	2.51276	1.10561	2.9626	1.24429	0	46.9352	14.2517	61.1868	4.11393	23.2921	15.3625	30.2917	201.992	13.652	0.566507	51.5449	0.614449
				8.664	13.664	39.026	23.0284	11.2974	32.0229	6	0.349355	0.461375	0.419226	0.108688	9.65411	1.84227	2.50291	1.10128	2.96313	1.24452	0	46.9967	14.3005	61.2972	4.11573	23.3298	15.3562	30.302	202.287	13.664	0.566188	51.6608	0.614342
				8.676	13.676	39.014	23.0584	11.3359	32.0885	6	0.348501	0.460357	0.418201	0.10812	9.64305	1.84467	2.49308	1.09696	2.96362	1.24472	0	47.058	14.3493	61.4073	4.11753	23.3674	15.3499	30.3124	202.581	13.676	0.565869	51.7766	0.614235
				8.688	13.688	39.002	23.0883	11.3745	32.154	6	0.347649	0.45934	0.417178	0.107555	9.63195	1.84707	2.48327	1.09264	2.96407	1.24491	0	47.119	14.3981	61.5171	4.11932	23.405	15.3436	30.3228	202.874	13.688	0.565549	51.8922	0.614128
				8.7	13.7	38.99	23.1181	11.413	32.2194	6	0.346799	0.458326	0.416159	0.106993	9.62081	1.84945	2.47349	1.08833	2.96447	1.24508	0	47.1799	14.4469	61.6268	4.1211	23.4426	15.3372	30.3332	203.166	13.7	0.565228	52.0077	0.614021
				8.712	13.712	38.978	23.1478	11.4516	32.2846	6	0.345952	0.457314	0.415142	0.106434	9.60963	1.85183	2.46372	1.08404	2.96482	1.24523	0	47.2404	14.4957	61.7361	4.12287	23.4801	15.3307	30.3435	203.457	13.712	0.564907	52.1231	0.613913
				8.724	13.724	38.966	23.1774	11.4901	32.3498	6	0.345107	0.456305	0.414128	0.105878	9.59841	1.85419	2.45398	1.07975	2.96514	1.24536	0	47.3008	14.5445	61.8452	4.12464	23.5175	15.3241	30.3539	203.748	13.724	0.564584	52.2384	0.613806
				8.736	13.736	38.954	23.2068	11.5287	32.4148	6	0.344265	0.455298	0.413117	0.105325	9.58714	1.85655	2.44425	1.07547	2.9654	1.24547	0	47.3609	14.5932	61.9541	4.12639	23.5549	15.3175	30.3642	204.037	13.736	0.564262	52.3535	0.613699
				8.748	13.748	38.942	23.2362	11.5672	32.4797	6	0.343425	0.454293	0.412109	0.104774	9.57584	1.85889	2.43455	1.0712	2.96563	1.24556	0	47.4207	14.642	62.0627	4.12815	23.5922	15.3108	30.3745	204.325	13.748	0.563938	52.4685	0.613591
				8.76	13.76	38.93	23.2654	11.6057	32.5445	6	0.342587	0.453291	0.411104	0.104227	9.5645	1.86123	2.42487	1.06694	2.96581	1.24564	0	47.4804	14.6907	62.1711	4.12989	23.6295	15.304	30.3848	204.612	13.76	0.563614	52.5833	0.613483
				8.772	13.772	38.918	23.2945	11.6442	32.6092	6	0.341752	0.45229	0.410102	0.103682	9.55311	1.86356	2.41522	1.0627	2.96595	1.2457	0	47.5397	14.7395	62.2792	4.13163	23.6668	15.2971	30.3952	204.898	13.772	0.563289	52.698	0.613375
				8.784	13.784	38.906	23.3235	11.6827	32.6738	6	0.340919	0.451293	0.409103	0.10314	9.54169	1.86588	2.40558	1.05846	2.96604	1.24574	0	47.5989	14.7882	62.3871	4.13336	23.7039	15.2903	30.4055	205.184	13.784	0.562963	52.8126	0.613268
				8.796	13.796	38.894	23.3523	11.7211	32.7382	6	0.340089	0.450297	0.408106	0.102601	9.53023	1.86819	2.39597	1.05423	2.96609	1.24576	0	47.6578	14.8369	62.4947	4.13508	23.741	15.2833	30.4158	205.468	13.796	0.562637	52.927	0.613159
				8.808	13.808	38.882	23.3811	11.7596	32.8026	6	0.339261	0.449304	0.407113	0.102065	9.51873	1.87049	2.38638	1.05001	2.9661	1.24576	0	47.7165	14.8856	62.6021	4.1368	23.7781	15.2763	30.4261	205.751	13.808	0.56231	53.0413	0.613051
				8.82	13.82	38.87	23.4097	11.7981	32.8668	6	0.338435	0.448313	0.406122	0.101531	9.5072	1.87278	2.37681	1.0458	2.96606	1.24575	0	47.7749	14.9343	62.7092	4.13851	23.8151	15.2692	30.4363	206.034	13.82	0.561982	53.1555	0.612943
				8.832	13.832	38.858	23.4382	11.8365	32.9309	6	0.337612	0.447324	0.405134	0.101	9.49562	1.87506	2.36727	1.0416	2.96599	1.24571	0	47.8331	14.9829	62.8161	4.14021	23.8521	15.262	30.4466	206.315	13.832	0.561654	53.2695	0.612835
				8.844	13.844	38.846	23.4666	11.8749	32.9949	6	0.336791	0.446338	0.404149	0.100472	9.48401	1.87733	2.35774	1.03741	2.96587	1.24566	0	47.8911	15.0316	62.9227	4.14191	23.889	15.2548	30.4569	206.596	13.844	0.561325	53.3833	0.612726
				8.856	13.856	38.834	23.4949	11.9134	33.0588	6	0.335972	0.445354	0.403167	0.0999469	9.47237	1.87959	2.34824	1.03323	2.96571	1.2456	0	47.9488	15.0802	63.0291	4.1436	23.9258	15.2475	30.4671	206.876	13.856	0.560995	53.4971	0.612618
				8.868	13.868	38.822	23.5231	11.9518	33.1226	6	0.335156	0.444372	0.402187	0.0994243	9.46069	1.88185	2.33877	1.02906	2.9655	1.24551	0	48.0063	15.1288	63.1352	4.14528	23.9626	15.2402	30.4774	207.154	13.868	0.560664	53.6107	0.612509
				8.88	13.88	38.81	23.5512	11.9902	33.1862	6	0.334342	0.443393	0.40121	0.0989044	9.44898	1.88409	2.32932	1.0249	2.96526	1.24541	0	48.0636	15.1774	63.2411	4.14695	23.9993	15.2328	30.4876	207.432	13.88	0.560333	53.7241	0.6124
				8.892	13.892	38.798	23.5791	12.0285	33.2498	6	0.333531	0.442416	0.400237	0.0983873	9.43723	1.88633	2.31989	1.02075	2.96498	1.24529	0	48.1207	15.226	63.3467	4.14862	24.036	15.2254	30.4978	207.709	13.892	0.560001	53.8375	0.612292
				8.904	13.904	38.786	23.607	12.0669	33.3132	6	0.332721	0.441441	0.399266	0.0978728	9.42545	1.88856	2.31048	1.01661	2.96465	1.24515	0	48.1775	15.2746	63.452	4.15028	24.0726	15.2178	30.5081	207.984	13.904	0.559669	53.9506	0.612183
				8.916	13.916	38.774	23.6347	12.1053	33.3765	6	0.331914	0.440468	0.398297	0.097361	9.41363	1.89078	2.3011	1.01248	2.96428	1.245	-2.22045e-15	48.2341	15.3231	63.5572	4.15194	24.1092	15.2103	30.5183	208.259	13.916	0.559335	54.0637	0.612073
				8.928	13.928	38.762	23.6623	12.1436	33.4397	6	0.33111	0.439498	0.397332	0.0968518	9.40179	1.89298	2.29174	1.00836	2.96387	1.24483	0	48.2904	15.3716	63.6621	4.15359	24.1457	15.2026	30.5285	208.533	13.928	0.559001	54.1766	0.611964
				8.94	13.94	38.75	23.6898	12.1819	33.5027	6	0.330308	0.43853	0.396369	0.0963453	9.38991	1.89518	2.2824	1.00426	2.96343	1.24464	0	48.3465	15.4201	63.7667	4.15523	24.1821	15.195	30.5387	208.806	13.94	0.558667	54.2893	0.611855
				8.952	13.952	38.738	23.7172	12.2202	33.5657	6	0.329508	0.437564	0.395409	0.0958414	9.378	1.89738	2.27309	1.00016	2.96294	1.24443	0	48.4024	15.4686	63.8711	4.15687	24.2185	15.1872	30.5489	209.078	13.952	0.558331	54.4019	0.611746
				8.964	13.964	38.726	23.7445	12.2585	33.6285	6	0.32871	0.4366	0.394452	0.0953402	9.36605	1.89956	2.2638	0.996073	2.96241	1.24421	0	48.4581	15.5171	63.9752	4.1585	24.2548	15.1794	30.559	209.349	13.964	0.557995	54.5144	0.611636
				8.976	13.976	38.714	23.7716	12.2968	33.6912	6	0.327915	0.435639	0.393498	0.0948415	9.35408	1.90173	2.25454	0.991997	2.96184	1.24397	0	48.5135	15.5655	64.0791	4.16012	24.2911	15.1716	30.5692	209.62	13.976	0.557658	54.6267	0.611527
				8.988	13.988	38.702	23.7987	12.335	33.7538	6	0.327122	0.43468	0.392546	0.0943455	9.34208	1.9039	2.2453	0.987931	2.96123	1.24372	0	48.5688	15.6139	64.1827	4.16173	24.3273	15.1637	30.5794	209.889	13.988	0.557321	54.7389	0.611417
				9	14	38.69	23.8256	12.3732	33.8163	6	0.326331	0.433723	0.391597	0.093852	9.33004	1.90605	2.23608	0.983876	2.96059	1.24345	0	48.6237	15.6623	64.2861	4.16334	24.3635	15.1557	30.5895	210.157	14	0.556982	54.8509	0.611307
				9.012	14.012	38.678	23.8525	12.4114	33.8787	6	0.325542	0.432769	0.390651	0.0933611	9.31798	1.9082	2.22689	0.979832	2.9599	1.24316	0	48.6785	15.7107	64.3892	4.16495	24.3996	15.1477	30.5996	210.425	14.012	0.556643	54.9628	0.611197
				9.024	14.024	38.666	23.8792	12.4496	33.9409	6	0.324756	0.431817	0.389707	0.0928727	9.30589	1.91034	2.21772	0.975799	2.95918	1.24285	0	48.733	15.759	64.4921	4.16654	24.4356	15.1396	30.6098	210.691	14.024	0.556304	55.0745	0.611087
				9.036	14.036	38.654	23.9058	12.4878	34.003	6	0.323972	0.430867	0.388766	0.0923869	9.29377	1.91246	2.20858	0.971776	2.95841	1.24253	0	48.7874	15.8073	64.5947	4.16813	24.4716	15.1315	30.6199	210.957	14.036	0.555963	55.1861	0.610977
				9.048	14.048	38.642	23.9323	12.526	34.065	6	0.32319	0.429919	0.387828	0.0919036	9.28162	1.91458	2.19946	0.967764	2.95761	1.2422	0	48.8414	15.8556	64.6971	4.16972	24.5075	15.1233	30.63	211.221	14.048	0.555622	55.2976	0.610867
				9.06	14.06	38.63	23.9587	12.5641	34.1269	6	0.322411	0.428973	0.386893	0.0914228	9.26944	1.9167	2.19037	0.963763	2.95677	1.24184	0	48.8953	15.9039	64.7992	4.17129	24.5434	15.1151	30.6401	211.485	14.06	0.55528	55.4089	0.610757
				9.072	14.072	38.618	23.985	12.6022	34.1887	6	0.321633	0.42803	0.38596	0.0909445	9.25724	1.9188	2.1813	0.959773	2.95589	1.24148	0	48.9489	15.9521	64.9011	4.17286	24.5792	15.1068	30.6502	211.748	14.072	0.554938	55.5201	0.610647
				9.084	14.084	38.606	24.0112	12.6403	34.2503	6	0.320858	0.427089	0.38503	0.0904687	9.24501	1.92089	2.17226	0.955793	2.95498	1.24109	0	49.0024	16.0004	65.0027	4.17443	24.6149	15.0985	30.6602	212.01	14.084	0.554595	55.6311	0.610536
				9.096	14.096	38.594	24.0372	12.6784	34.3119	6	0.320085	0.42615	0.384102	0.0899953	9.23275	1.92298	2.16324	0.951825	2.95402	1.24069	0	49.0556	16.0485	65.1041	4.17599	24.6506	15.0901	30.6703	212.271	14.096	0.554251	55.7419	0.610426
				9.108	14.108	38.582	24.0632	12.7164	34.3733	6	0.319315	0.425214	0.383178	0.0895245	9.22047	1.92505	2.15424	0.947867	2.95303	1.24027	0	49.1085	16.0967	65.2052	4.17754	24.6862	15.0817	30.6804	212.531	14.108	0.553906	55.8527	0.610315
				9.12	14.12	38.57	24.089	12.7544	34.4346	6	0.318546	0.424279	0.382255	0.089056	9.20816	1.92712	2.14527	0.943921	2.952	1.23984	0	49.1613	16.1448	65.3061	4.17909	24.7218	15.0732	30.6904	212.79	14.12	0.553561	55.9632	0.610204
				9.132	14.132	38.558	24.1148	12.7924	34.4957	6	0.31778	0.423347	0.381336	0.0885901	9.19583	1.92918	2.13633	0.939985	2.95094	1.23939	0	49.2138	16.1929	65.4068	4.18063	24.7573	15.0647	30.7004	213.048	14.132	0.553215	56.0737	0.610094
				9.144	14.144	38.546	24.1404	12.8304	34.5568	6	0.317016	0.422417	0.380419	0.0881265	9.18347	1.93123	2.12741	0.936061	2.94984	1.23893	0	49.2662	16.241	65.5072	4.18216	24.7927	15.0562	30.7105	213.306	14.144	0.552868	56.1839	0.609983
				9.156	14.156	38.534	24.1659	12.8683	34.6177	6	0.316254	0.421489	0.379505	0.0876653	9.17109	1.93328	2.11852	0.932147	2.9487	1.23845	0	49.3183	16.289	65.6073	4.18369	24.8281	15.0475	30.7205	213.562	14.156	0.55252	56.2941	0.609872
				9.168	14.168	38.522	24.1914	12.9063	34.6785	6	0.315494	0.420564	0.378593	0.0872066	9.15869	1.93531	2.10965	0.928245	2.94753	1.23796	0	49.3701	16.337	65.7072	4.18521	24.8634	15.0389	30.7305	213.818	14.168	0.552172	56.404	0.609761
				9.18	14.18	38.51	24.2167	12.9442	34.7392	6	0.314737	0.41964	0.377684	0.0867502	9.14626	1.93733	2.1008	0.924353	2.94632	1.23745	0	49.4218	16.385	65.8068	4.18672	24.8987	15.0302	30.7405	214.072	14.18	0.551823	56.5139	0.609649
				9.192	14.192	38.498	24.2419	12.982	34.7997	6	0.313981	0.418719	0.376778	0.0862962	9.13381	1.93935	2.09198	0.920473	2.94507	1.23693	0	49.4732	16.433	65.9062	4.18823	24.9339	15.0214	30.7505	214.326	14.192	0.551474	56.6236	0.609538
				9.204	14.204	38.486	24.267	13.0199	34.8602	6	0.313228	0.4178	0.375874	0.0858446	9.12133	1.94136	2.08319	0.916604	2.94379	1.23639	0	49.5245	16.4809	66.0054	4.18974	24.969	15.0126	30.7604	214.579	14.204	0.551123	56.7331	0.609427
				9.216	14.216	38.474	24.292	13.0577	34.9205	6	0.312477	0.416883	0.374973	0.0853953	9.10884	1.94336	2.07442	0.912746	2.94247	1.23584	0	49.5755	16.5288	66.1043	4.19123	25.0041	15.0038	30.7704	214.831	14.216	0.550772	56.8425	0.609315
				9.228	14.228	38.462	24.3169	13.0955	34.9807	6	0.311728	0.415969	0.374074	0.0849484	9.09632	1.94535	2.06568	0.908899	2.94112	1.23527	0	49.6263	16.5766	66.2029	4.19272	25.0391	14.9949	30.7803	215.082	14.228	0.55042	56.9517	0.609204
				9.24	14.24	38.45	24.3417	13.1333	35.0408	6	0.310982	0.415056	0.373178	0.0845037	9.08378	1.94733	2.05696	0.905064	2.93973	1.23469	0	49.6769	16.6244	66.3013	4.19421	25.074	14.986	30.7903	215.332	14.24	0.550068	57.0608	0.609092
				9.252	14.252	38.438	24.3664	13.171	35.1008	6	0.310237	0.414146	0.372284	0.0840614	9.07122	1.94931	2.04827	0.901239	2.93831	1.23409	0	49.7273	16.6722	66.3995	4.19569	25.1089	14.977	30.8002	215.581	14.252	0.549714	57.1697	0.60898
				9.264	14.264	38.426	24.3909	13.2088	35.1606	6	0.309494	0.413238	0.371393	0.0836214	9.05863	1.95128	2.0396	0.897426	2.93685	1.23348	0	49.7774	16.7199	66.4974	4.19716	25.1438	14.968	30.8101	215.83	14.264	0.54936	57.2785	0.608868
				9.276	14.276	38.414	24.4154	13.2464	35.2203	6	0.308754	0.412332	0.370505	0.0831837	9.04603	1.95323	2.03096	0.893624	2.93536	1.23285	0	49.8274	16.7677	66.595	4.19863	25.1785	14.9589	30.82	216.077	14.276	0.549006	57.3871	0.608757
				9.288	14.288	38.402	24.4398	13.2841	35.2799	6	0.308016	0.411428	0.369619	0.0827482	9.03341	1.95518	2.02235	0.889834	2.93383	1.23221	0	49.8771	16.8153	66.6924	4.20009	25.2132	14.9498	30.8299	216.324	14.288	0.54865	57.4956	0.608645
				9.3	14.3	38.39	24.4641	13.3217	35.3394	6	0.30728	0.410527	0.368736	0.0823151	9.02077	1.95712	2.01376	0.886054	2.93227	1.23156	0	49.9266	16.863	66.7896	4.20155	25.2479	14.9407	30.8398	216.57	14.3	0.548294	57.6039	0.608532
				9.312	14.312	38.378	24.4882	13.3593	35.3987	6	0.306546	0.409627	0.367855	0.0818841	9.00811	1.95906	2.0052	0.882286	2.93068	1.23089	0	49.976	16.9106	66.8865	4.203	25.2825	14.9315	30.8497	216.814	14.312	0.547937	57.7121	0.60842
				9.324	14.324	38.366	24.5123	13.3969	35.458	6	0.305814	0.40873	0.366976	0.0814554	8.99543	1.96098	1.99666	0.878529	2.92905	1.2302	0	50.0251	16.9581	66.9832	4.20444	25.317	14.9223	30.8595	217.058	14.324	0.54758	57.8201	0.608308
				9.336	14.336	38.354	24.5362	13.4345	35.5171	6	0.305084	0.407835	0.3661	0.0810289	8.98273	1.9629	1.98815	0.874784	2.92739	1.22951	0	50.074	17.0057	67.0796	4.20588	25.3514	14.913	30.8694	217.301	14.336	0.547221	57.928	0.608196
				9.348	14.348	38.342	24.5601	13.472	35.5761	6	0.304356	0.406942	0.365227	0.0806047	8.97001	1.96481	1.97966	0.87105	2.9257	1.22879	0	50.1226	17.0531	67.1758	4.20731	25.3858	14.9037	30.8792	217.544	14.348	0.546862	58.0357	0.608083
				9.36	14.36	38.33	24.5839	13.5095	35.6349	6	0.30363	0.406051	0.364356	0.0801826	8.95728	1.96671	1.9712	0.867327	2.92397	1.22807	0	50.1711	17.1006	67.2717	4.20874	25.4202	14.8944	30.889	217.785	14.36	0.546502	58.1433	0.607971
				9.372	14.372	38.318	24.6075	13.5469	35.6937	6	0.302906	0.405162	0.363488	0.0797628	8.94453	1.9686	1.96276	0.863616	2.92222	1.22733	0	50.2194	17.148	67.3674	4.21016	25.4544	14.885	30.8988	218.026	14.372	0.546142	58.2507	0.607858
				9.384	14.384	38.306	24.6311	13.5843	35.7523	6	0.302185	0.404275	0.362622	0.0793451	8.93176	1.97048	1.95435	0.859916	2.92043	1.22658	0	50.2675	17.1954	67.4628	4.21158	25.4886	14.8756	30.9086	218.265	14.384	0.54578	58.3579	0.607745
				9.396	14.396	38.294	24.6545	13.6217	35.8108	6	0.301465	0.403391	0.361758	0.0789296	8.91897	1.97236	1.94597	0.856227	2.9186	1.22581	0	50.3153	17.2427	67.558	4.21299	25.5228	14.8661	30.9184	218.504	14.396	0.545418	58.465	0.607632
				9.408	14.408	38.282	24.6779	13.6591	35.8692	6	0.300748	0.402508	0.360897	0.0785162	8.90617	1.97423	1.93761	0.85255	2.91675	1.22503	0	50.363	17.29	67.653	4.21439	25.5569	14.8566	30.9282	218.742	14.408	0.545056	58.572	0.60752
				9.42	14.42	38.27	24.7011	13.6964	35.9274	6	0.300032	0.401628	0.360038	0.078105	8.89335	1.97609	1.92928	0.848884	2.91486	1.22424	0	50.4104	17.3372	67.7477	4.21579	25.5909	14.8471	30.938	218.979	14.42	0.544692	58.6788	0.607407
				9.432	14.432	38.258	24.7243	13.7337	35.9855	6	0.299319	0.400749	0.359182	0.0776959	8.88052	1.97794	1.92097	0.845229	2.91294	1.22343	0	50.4577	17.3844	67.8421	4.21718	25.6248	14.8376	30.9477	219.215	14.432	0.544328	58.7854	0.607294
				9.444	14.444	38.246	24.7473	13.771	36.0436	6	0.298607	0.399873	0.358329	0.077289	8.86767	1.97979	1.91269	0.841586	2.91099	1.22262	-1.77636e-15	50.5047	17.4316	67.9363	4.21857	25.6587	14.828	30.9575	219.451	14.444	0.543963	58.8919	0.60718
				9.456	14.456	38.234	24.7703	13.8082	36.1014	6	0.297898	0.398999	0.357477	0.0768841	8.85481	1.98162	1.90444	0.837954	2.90901	1.22178	0	50.5516	17.4787	68.0303	4.21995	25.6926	14.8183	30.9672	219.685	14.456	0.543597	58.9982	0.607067
				9.468	14.468	38.222	24.7931	13.8454	36.1592	6	0.29719	0.398127	0.356628	0.0764814	8.84193	1.98345	1.89621	0.834333	2.90699	1.22094	0	50.5982	17.5258	68.124	4.22133	25.7263	14.8086	30.9769	219.919	14.468	0.543231	59.1044	0.606954
				9.48	14.48	38.21	24.8159	13.8825	36.2168	6	0.296485	0.397257	0.355782	0.0760807	8.82903	1.98527	1.88801	0.830724	2.90495	1.22008	0	50.6447	17.5728	68.2175	4.2227	25.76	14.7989	30.9866	220.151	14.48	0.542863	59.2105	0.60684
				9.492	14.492	38.198	24.8385	13.9197	36.2744	6	0.295781	0.396389	0.354937	0.0756821	8.81613	1.98708	1.87983	0.827127	2.90288	1.21921	0	50.6909	17.6198	68.3107	4.22407	25.7937	14.7892	30.9963	220.383	14.492	0.542496	59.3163	0.606727
				9.504	14.504	38.186	24.8611	13.9568	36.3317	6	0.29508	0.395523	0.354096	0.0752856	8.80321	1.98889	1.87168	0.82354	2.90077	1.21832	0	50.7369	17.6668	68.4037	4.22543	25.8272	14.7794	31.006	220.614	14.504	0.542127	59.422	0.606613
				9.516	14.516	38.174	24.8836	13.9938	36.389	6	0.29438	0.39466	0.353256	0.0748911	8.79027	1.99068	1.86356	0.819966	2.89864	1.21743	0	50.7828	17.7137	68.4965	4.22678	25.8607	14.7696	31.0157	220.845	14.516	0.541757	59.5276	0.6065
				9.528	14.528	38.162	24.9059	14.0308	36.4462	6	0.293683	0.393798	0.352419	0.0744987	8.77732	1.99247	1.85546	0.816402	2.89647	1.21652	0	50.8284	17.7606	68.589	4.22813	25.8942	14.7598	31.0253	221.074	14.528	0.541387	59.633	0.606386
				9.54	14.54	38.15	24.9282	14.0678	36.5032	6	0.292987	0.392938	0.351585	0.0741083	8.76436	1.99425	1.84739	0.81285	2.89428	1.2156	0	50.8738	17.8074	68.6812	4.22948	25.9276	14.7499	31.035	221.303	14.54	0.541016	59.7383	0.606272
				9.552	14.552	38.138	24.9504	14.1048	36.5601	6	0.292293	0.392081	0.350752	0.07372	8.75139	1.99603	1.83934	0.809309	2.89205	1.21466	0	50.9191	17.8541	68.7732	4.23081	25.9609	14.74	31.0446	221.53	14.552	0.540645	59.8433	0.606158
				9.564	14.564	38.126	24.9724	14.1417	36.6169	6	0.291602	0.391225	0.349922	0.0733336	8.7384	1.99779	1.83132	0.80578	2.8898	1.21372	0	50.9641	17.9009	68.865	4.23215	25.9941	14.7301	31.0542	221.757	14.564	0.540272	59.9483	0.606044
				9.576	14.576	38.114	24.9944	14.1786	36.6735	6	0.290912	0.390372	0.349094	0.0729493	8.72541	1.99955	1.82332	0.802262	2.88751	1.21276	0	51.009	17.9475	68.9565	4.23348	26.0273	14.7201	31.0638	221.983	14.576	0.539899	60.0531	0.60593
				9.588	14.588	38.102	25.0163	14.2154	36.73	6	0.290224	0.38952	0.348269	0.0725669	8.7124	2.0013	1.81535	0.798756	2.8852	1.21178	0	51.0536	17.9942	69.0478	4.2348	26.0605	14.7101	31.0734	222.209	14.588	0.539525	60.1577	0.605816
				9.6	14.6	38.09	25.0381	14.2522	36.7865	6	0.289538	0.388671	0.347446	0.0721865	8.69938	2.00305	1.80741	0.79526	2.88286	1.2108	0	51.0981	18.0408	69.1388	4.23612	26.0935	14.7001	31.083	222.433	14.6	0.53915	60.2622	0.605702
				9.612	14.612	38.078	25.0598	14.289	36.8427	6	0.288854	0.387824	0.346625	0.0718081	8.68635	2.00478	1.79949	0.791777	2.88049	1.20981	0	51.1424	18.0873	69.2296	4.23743	26.1265	14.69	31.0925	222.657	14.612	0.538775	60.3665	0.605588
				9.624	14.624	38.066	25.0813	14.3257	36.8989	6	0.288172	0.386978	0.345807	0.0714316	8.6733	2.00651	1.7916	0.788304	2.87809	1.2088	0	51.1864	18.1338	69.3202	4.23874	26.1594	14.6799	31.1021	222.879	14.624	0.538398	60.4706	0.605473
				9.636	14.636	38.054	25.1028	14.3624	36.9549	6	0.287492	0.386135	0.344991	0.0710571	8.66025	2.00823	1.78373	0.784843	2.87567	1.20778	0	51.2303	18.1802	69.4105	4.24004	26.1923	14.6698	31.1116	223.101	14.636	0.538021	60.5746	0.605359
				9.648	14.648	38.042	25.1243	14.399	37.0108	6	0.286814	0.385293	0.344177	0.0706845	8.64719	2.00994	1.77589	0.781394	2.87321	1.20675	0	51.274	18.2266	69.5006	4.24134	26.2251	14.6596	31.1212	223.323	14.648	0.537644	60.6785	0.605244
				9.66	14.66	38.03	25.1456	14.4356	37.0666	6	0.286138	0.384454	0.343365	0.0703138	8.63411	2.01164	1.76808	0.777955	2.87073	1.20571	0	51.3175	18.2729	69.5904	4.24263	26.2578	14.6495	31.1307	223.543	14.66	0.537265	60.7822	0.60513
				9.672	14.672	38.018	25.1668	14.4722	37.1223	6	0.285463	0.383617	0.342556	0.0699451	8.62103	2.01334	1.76029	0.774528	2.86822	1.20465	0	51.3608	18.3192	69.68	4.24391	26.2905	14.6392	31.1402	223.762	14.672	0.536886	60.8857	0.605015
				9.684	14.684	38.006	25.1879	14.5087	37.1778	6	0.284791	0.382781	0.341749	0.0695782	8.60794	2.01503	1.75253	0.771113	2.86568	1.20359	0	51.4039	18.3655	69.7694	4.24519	26.3231	14.629	31.1497	223.981	14.684	0.536506	60.9891	0.6049
				9.696	14.696	37.994	25.2089	14.5452	37.2333	6	0.28412	0.381948	0.340944	0.0692133	8.59484	2.01671	1.74479	0.767709	2.86312	1.20251	0	51.4468	18.4117	69.8585	4.24647	26.3557	14.6187	31.1592	224.199	14.696	0.536125	61.0923	0.604785
				9.708	14.708	37.982	25.2299	14.5817	37.2886	6	0.283451	0.381116	0.340142	0.0688502	8.58173	2.01839	1.73708	0.764316	2.86052	1.20142	0	51.4895	18.4578	69.9473	4.24774	26.3882	14.6085	31.1686	224.416	14.708	0.535743	61.1954	0.60467
				9.72	14.72	37.97	25.2507	14.6181	37.3437	6	0.282784	0.380287	0.339341	0.068489	8.56861	2.02006	1.7294	0.760934	2.8579	1.20032	0	51.5321	18.5039	70.036	4.24901	26.4206	14.5981	31.1781	224.632	14.72	0.535361	61.2983	0.604555
				9.732	14.732	37.958	25.2715	14.6545	37.3988	6	0.282119	0.37946	0.338543	0.0681296	8.55548	2.02172	1.72174	0.757564	2.85526	1.19921	0	51.5744	18.5499	70.1244	4.25027	26.4529	14.5878	31.1875	224.848	14.732	0.534978	61.401	0.60444
				9.744	14.744	37.946	25.2921	14.6908	37.4537	6	0.281456	0.378634	0.337747	0.0677721	8.54235	2.02337	1.7141	0.754205	2.85258	1.19809	0	51.6166	18.5959	70.2125	4.25153	26.4852	14.5774	31.1969	225.062	14.744	0.534594	61.5036	0.604325
				9.756	14.756	37.934	25.3127	14.7271	37.5085	6	0.280795	0.37781	0.336954	0.0674165	8.5292	2.02502	1.70649	0.750857	2.84989	1.19695	0	51.6586	18.6419	70.3004	4.25278	26.5174	14.567	31.2063	225.276	14.756	0.534209	61.606	0.60421
				9.768	14.768	37.922	25.3332	14.7633	37.5632	6	0.280135	0.376989	0.336162	0.0670627	8.51605	2.02665	1.69891	0.747521	2.84716	1.19581	0	51.7004	18.6877	70.3881	4.25402	26.5496	14.5566	31.2157	225.489	14.768	0.533824	61.7083	0.604094
				9.78	14.78	37.91	25.3536	14.7995	37.6177	6	0.279477	0.376169	0.335373	0.0667107	8.5029	2.02828	1.69135	0.744195	2.84441	1.19465	0	51.742	18.7336	70.4755	4.25527	26.5817	14.5462	31.2251	225.701	14.78	0.533437	61.8104	0.603979
				9.792	14.792	37.898	25.3739	14.8357	37.6722	6	0.278821	0.375351	0.334586	0.0663605	8.48973	2.02991	1.68382	0.740882	2.84163	1.19349	0	51.7834	18.7793	70.5627	4.2565	26.6137	14.5357	31.2345	225.913	14.792	0.53305	61.9124	0.603864
				9.804	14.804	37.886	25.3941	14.8718	37.7265	6	0.278167	0.374536	0.333801	0.0660121	8.47656	2.03153	1.67632	0.737579	2.83883	1.19231	0	51.8246	18.8251	70.6497	4.25773	26.6456	14.5252	31.2438	226.124	14.804	0.532663	62.0142	0.603748
				9.816	14.816	37.874	25.4142	14.9079	37.7806	6	0.277515	0.373722	0.333018	0.0656655	8.46338	2.03313	1.66884	0.734287	2.836	1.19112	0	51.8657	18.8707	70.7364	4.25896	26.6775	14.5147	31.2532	226.333	14.816	0.532274	62.1158	0.603632
				9.828	14.828	37.862	25.4342	14.9439	37.8347	6	0.276864	0.37291	0.332237	0.0653207	8.45019	2.03474	1.66138	0.731007	2.83315	1.18992	0	51.9065	18.9163	70.8229	4.26018	26.7094	14.5041	31.2625	226.543	14.828	0.531885	62.2173	0.603517
				9.84	14.84	37.85	25.4541	14.9799	37.8886	6	0.276216	0.3721	0.331459	0.0649777	8.437	2.03633	1.65395	0.727738	2.83027	1.18871	0	51.9472	18.9619	70.9091	4.2614	26.7411	14.4935	31.2718	226.751	14.84	0.531494	62.3186	0.603401
				9.852	14.852	37.838	25.474	15.0159	37.9424	6	0.275569	0.371292	0.330683	0.0646364	8.42381	2.03792	1.64655	0.72448	2.82737	1.18749	0	51.9877	19.0074	70.9951	4.26261	26.7728	14.4829	31.2811	226.958	14.852	0.531103	62.4198	0.603285
				9.864	14.864	37.826	25.4937	15.0518	37.9961	6	0.274924	0.370486	0.329908	0.0642968	8.4106	2.0395	1.63917	0.721234	2.82444	1.18626	0	52.0281	19.0529	71.0809	4.26382	26.8045	14.4723	31.2904	227.165	14.864	0.530712	62.5208	0.603169
				9.876	14.876	37.814	25.5134	15.0876	38.0497	6	0.27428	0.369681	0.329136	0.0639591	8.39739	2.04107	1.63181	0.717998	2.82148	1.18502	0	52.0682	19.0983	71.1665	4.26502	26.836	14.4617	31.2997	227.371	14.876	0.530319	62.6216	0.603053
				9.888	14.888	37.802	25.533	15.1234	38.1031	6	0.273639	0.368879	0.328366	0.063623	8.38418	2.04264	1.62449	0.714774	2.81851	1.18377	0	52.1082	19.1436	71.2518	4.26622	26.8675	14.451	31.309	227.576	14.888	0.529926	62.7223	0.602937
				9.9	14.9	37.79	25.5525	15.1592	38.1565	6	0.272999	0.368078	0.327599	0.0632887	8.37096	2.0442	1.61718	0.711561	2.81551	1.18251	0	52.1479	19.1889	71.3368	4.26741	26.899	14.4403	31.3182	227.781	14.9	0.529532	62.8228	0.602821
				9.912	14.912	37.778	25.5719	15.1949	38.2096	6	0.272361	0.36728	0.326833	0.0629561	8.35774	2.04575	1.60991	0.708359	2.81248	1.18124	0	52.1876	19.2341	71.4216	4.2686	26.9303	14.4296	31.3274	227.984	14.912	0.529137	62.9232	0.602705
				9.924	14.924	37.766	25.5912	15.2306	38.2627	6	0.271724	0.366483	0.326069	0.0626251	8.34451	2.0473	1.60265	0.705168	2.80943	1.17996	0	52.227	19.2793	71.5062	4.26978	26.9616	14.4189	31.3367	228.187	14.924	0.528741	63.0234	0.602588
				9.936	14.936	37.754	25.6105	15.2663	38.3157	6	0.27109	0.365688	0.325308	0.0622959	8.33128	2.04884	1.59543	0.701988	2.80636	1.17867	0	52.2662	19.3244	71.5906	4.27096	26.9929	14.4081	31.3459	228.389	14.936	0.528344	63.1235	0.602472
				9.948	14.948	37.742	25.6296	15.3018	38.3685	6	0.270457	0.364895	0.324548	0.0619684	8.31804	2.05037	1.58822	0.698819	2.80326	1.17737	0	52.3053	19.3694	71.6747	4.27214	27.0241	14.3974	31.3551	228.591	14.948	0.527947	63.2234	0.602355
				9.96	14.96	37.73	25.6487	15.3374	38.4212	6	0.269826	0.364104	0.323791	0.0616425	8.3048	2.05189	1.58105	0.695661	2.80014	1.17606	0	52.3442	19.4144	71.7586	4.27331	27.0552	14.3866	31.3642	228.791	14.96	0.527549	63.3231	0.602239
				9.972	14.972	37.718	25.6676	15.3729	38.4738	6	0.269196	0.363315	0.323036	0.0613183	8.29156	2.05341	1.5739	0.692514	2.797	1.17474	0	52.3829	19.4594	71.8423	4.27447	27.0862	14.3758	31.3734	228.991	14.972	0.52715	63.4227	0.602122
				9.984	14.984	37.706	25.6865	15.4083	38.5262	6	0.268569	0.362527	0.322282	0.0609958	8.27831	2.05492	1.56677	0.689379	2.79383	1.17341	0	52.4215	19.5042	71.9257	4.27563	27.1172	14.3649	31.3826	229.19	14.984	0.52675	63.5221	0.602006
				9.996	14.996	37.694	25.7053	15.4437	38.5785	6	0.267943	0.361742	0.321531	0.0606749	8.26506	2.05643	1.55967	0.686254	2.79064	1.17207	0	52.4598	19.549	72.0089	4.27679	27.1481	14.3541	31.3917	229.388	14.996	0.52635	63.6214	0.601889
				10.008	15.008	37.682	25.724	15.4791	38.6307	6	0.267318	0.360958	0.320782	0.0603557	8.25181	2.05792	1.55259	0.68314	2.78743	1.17072	0	52.498	19.5938	72.0918	4.27794	27.179	14.3432	31.4008	229.586	15.008	0.525948	63.7205	0.601772
				10.02	15.02	37.67	25.7427	15.5144	38.6828	6	0.266696	0.360176	0.320035	0.0600381	8.23855	2.05941	1.54554	0.680037	2.7842	1.16936	0	52.536	19.6385	72.1745	4.27909	27.2097	14.3323	31.4099	229.783	15.02	0.525546	63.8194	0.601655
				10.032	15.032	37.658	25.7612	15.5497	38.7348	6	0.266075	0.359396	0.31929	0.0597221	8.22529	2.0609	1.53851	0.676946	2.78094	1.168	0	52.5739	19.6831	72.257	4.28023	27.2405	14.3214	31.419	229.979	15.032	0.525143	63.9182	0.601538
				10.044	15.044	37.646	25.7797	15.5849	38.7866	6	0.265456	0.358618	0.318547	0.0594077	8.21203	2.06237	1.53151	0.673865	2.77766	1.16662	0	52.6116	19.7277	72.3393	4.28137	27.2711	14.3105	31.4281	230.174	15.044	0.524739	64.0168	0.601421
				10.056	15.056	37.634	25.798	15.6201	38.8383	6	0.264838	0.357841	0.317806	0.0590949	8.19877	2.06384	1.52453	0.670795	2.77436	1.16523	0	52.6491	19.7722	72.4213	4.2825	27.3017	14.2995	31.4372	230.369	15.056	0.524334	64.1153	0.601304
				10.068	15.068	37.622	25.8163	15.6552	38.8899	6	0.264222	0.357067	0.317067	0.0587837	8.1855	2.06531	1.51758	0.667735	2.77104	1.16384	0	52.6864	19.8167	72.5031	4.28363	27.3322	14.2886	31.4462	230.562	15.068	0.523929	64.2136	0.601187
				10.08	15.08	37.61	25.8346	15.6903	38.9414	6	0.263608	0.356294	0.316329	0.0584741	8.17223	2.06676	1.51065	0.664687	2.7677	1.16243	0	52.7236	19.8611	72.5847	4.28475	27.3627	14.2776	31.4552	230.755	15.08	0.523523	64.3117	0.601069
				10.092	15.092	37.598	25.8527	15.7253	38.9927	6	0.262995	0.355523	0.315594	0.0581661	8.15896	2.06821	1.50375	0.66165	2.76433	1.16102	0	52.7606	19.9054	72.666	4.28587	27.393	14.2666	31.4643	230.948	15.092	0.523115	64.4097	0.600952
				10.104	15.104	37.586	25.8707	15.7603	39.0439	6	0.262384	0.354753	0.314861	0.0578596	8.14569	2.06966	1.49687	0.658623	2.76094	1.1596	0	52.7974	19.9497	72.7471	4.28699	27.4234	14.2555	31.4733	231.139	15.104	0.522707	64.5076	0.600835
				10.116	15.116	37.574	25.8887	15.7952	39.095	6	0.261775	0.353986	0.31413	0.0575547	8.13242	2.0711	1.49002	0.655607	2.75753	1.15816	0	52.8341	19.9939	72.828	4.2881	27.4536	14.2445	31.4823	231.33	15.116	0.522299	64.6052	0.600717
				10.128	15.128	37.562	25.9066	15.8301	39.146	6	0.261167	0.35322	0.313401	0.0572514	8.11914	2.07253	1.48319	0.652602	2.75411	1.15672	0	52.8706	20.0381	72.9086	4.28921	27.4838	14.2335	31.4912	231.52	15.128	0.521889	64.7027	0.6006
				10.14	15.14	37.55	25.9244	15.8649	39.1968	6	0.260561	0.352457	0.312674	0.0569496	8.10587	2.07395	1.47638	0.649608	2.75065	1.15528	0	52.9069	20.0822	72.989	4.29031	27.5139	14.2224	31.5002	231.71	15.14	0.521479	64.8001	0.600482
				10.152	15.152	37.538	25.9421	15.8997	39.2476	6	0.259957	0.351694	0.311948	0.0566493	8.09259	2.07537	1.4696	0.646624	2.74718	1.15382	0	52.943	20.1262	73.0692	4.29141	27.544	14.2113	31.5092	231.898	15.152	0.521067	64.8973	0.600364
				10.164	15.164	37.526	25.9597	15.9344	39.2982	6	0.259354	0.350934	0.311225	0.0563505	8.07932	2.07678	1.46284	0.643651	2.74369	1.15235	0	52.979	20.1701	73.1492	4.2925	27.574	14.2002	31.5181	232.086	15.164	0.520655	64.9943	0.600247
				10.176	15.176	37.514	25.9773	15.9691	39.3486	6	0.258753	0.350175	0.310504	0.0560533	8.06604	2.07818	1.45611	0.640689	2.74018	1.15088	0	53.0148	20.214	73.2289	4.29359	27.6039	14.1891	31.527	232.273	15.176	0.520242	65.0912	0.600129
				10.188	15.188	37.502	25.9947	16.0037	39.399	6	0.258154	0.349419	0.309784	0.0557576	8.05276	2.07958	1.4494	0.637738	2.73665	1.14939	0	53.0505	20.2579	73.3084	4.29467	27.6338	14.1779	31.5359	232.46	15.188	0.519828	65.1879	0.600011
				10.2	15.2	37.49	26.0121	16.0383	39.4492	6	0.257556	0.348664	0.309067	0.0554633	8.03949	2.08097	1.44272	0.634797	2.7331	1.1479	0	53.086	20.3016	73.3876	4.29576	27.6636	14.1668	31.5448	232.646	15.2	0.519413	65.2844	0.599893
				10.212	15.212	37.478	26.0295	16.0728	39.4993	6	0.256959	0.34791	0.308351	0.0551706	8.02621	2.08236	1.43606	0.631867	2.72952	1.1464	0	53.1213	20.3454	73.4667	4.29683	27.6933	14.1556	31.5537	232.831	15.212	0.518998	65.3808	0.599775
				10.224	15.224	37.466	26.0467	16.1073	39.5493	6	0.256364	0.347159	0.307637	0.0548793	8.01293	2.08373	1.42942	0.628947	2.72593	1.14489	0	53.1565	20.389	73.5455	4.2979	27.723	14.1444	31.5626	233.015	15.224	0.518581	65.4771	0.599657
				10.236	15.236	37.454	26.0638	16.1417	39.5992	6	0.255771	0.346409	0.306925	0.0545896	7.99965	2.08511	1.42281	0.626038	2.72232	1.14337	0	53.1915	20.4326	73.6241	4.29897	27.7526	14.1332	31.5714	233.199	15.236	0.518164	65.5731	0.599539
				10.248	15.248	37.442	26.0809	16.1761	39.6489	6	0.25518	0.345661	0.306215	0.0543012	7.98638	2.08647	1.41623	0.623139	2.71869	1.14185	0	53.2264	20.4761	73.7024	4.30004	27.7821	14.122	31.5802	233.381	15.248	0.517746	65.6691	0.599421
				10.26	15.26	37.43	26.0979	16.2104	39.6985	6	0.254589	0.344914	0.305507	0.0540144	7.9731	2.08783	1.40966	0.620251	2.71504	1.14032	0	53.261	20.5195	73.7806	4.3011	27.8116	14.1108	31.5891	233.564	15.26	0.517327	65.7648	0.599302
				10.272	15.272	37.418	26.1148	16.2447	39.748	6	0.254001	0.34417	0.304801	0.053729	7.95983	2.08919	1.40312	0.617374	2.71137	1.13878	0	53.2956	20.5629	73.8585	4.30215	27.841	14.0996	31.5979	233.745	15.272	0.516907	65.8604	0.599184
				10.284	15.284	37.406	26.1317	16.2789	39.7974	6	0.253414	0.343427	0.304097	0.053445	7.94655	2.09053	1.39661	0.614507	2.70768	1.13723	0	53.3299	20.6062	73.9362	4.3032	27.8703	14.0883	31.6067	233.926	15.284	0.516487	65.9559	0.599066
				10.296	15.296	37.394	26.1484	16.3131	39.8467	6	0.252829	0.342685	0.303394	0.0531625	7.93328	2.09187	1.39011	0.61165	2.70397	1.13567	0	53.3641	20.6495	74.0136	4.30425	27.8996	14.077	31.6154	234.106	15.296	0.516065	66.0511	0.598947
				10.308	15.308	37.382	26.1651	16.3472	39.8958	6	0.252245	0.341946	0.302694	0.0528814	7.92001	2.09321	1.38365	0.608804	2.70025	1.1341	0	53.3982	20.6927	74.0908	4.30529	27.9288	14.0658	31.6242	234.285	15.308	0.515643	66.1463	0.598828
				10.32	15.32	37.37	26.1817	16.3813	39.9448	6	0.251662	0.341208	0.301995	0.0526017	7.90674	2.09454	1.3772	0.605969	2.6965	1.13253	0	53.4321	20.7358	74.1678	4.30633	27.9579	14.0545	31.6329	234.464	15.32	0.515219	66.2412	0.59871
				10.332	15.332	37.358	26.1982	16.4153	39.9937	6	0.251082	0.340472	0.301298	0.0523234	7.89347	2.09586	1.37078	0.603143	2.69274	1.13095	0	53.4658	20.7788	74.2446	4.30737	27.987	14.0432	31.6417	234.642	15.332	0.514795	66.336	0.598591
				10.344	15.344	37.346	26.2147	16.4492	40.0425	6	0.250502	0.339737	0.300603	0.0520465	7.88021	2.09717	1.36438	0.600328	2.68896	1.12936	0	53.4993	20.8218	74.3212	4.3084	28.016	14.0318	31.6504	234.819	15.344	0.51437	66.4307	0.598472
				10.356	15.356	37.334	26.2311	16.4831	40.0911	6	0.249925	0.339004	0.29991	0.051771	7.86694	2.09848	1.35801	0.597524	2.68516	1.12777	0	53.5328	20.8647	74.3975	4.30942	28.0449	14.0205	31.6591	234.996	15.356	0.513944	66.5251	0.598354
				10.368	15.368	37.322	26.2473	16.517	40.1396	6	0.249348	0.338273	0.299218	0.0514969	7.85368	2.09979	1.35166	0.594729	2.68134	1.12616	0	53.566	20.9076	74.4736	4.31044	28.0738	14.0092	31.6678	235.172	15.368	0.513517	66.6195	0.598235
				10.38	15.38	37.31	26.2636	16.5508	40.188	6	0.248774	0.337544	0.298528	0.0512242	7.84042	2.10109	1.34533	0.591945	2.67751	1.12455	0	53.5991	20.9504	74.5495	4.31146	28.1026	13.9978	31.6764	235.347	15.38	0.513089	66.7136	0.598116
				10.392	15.392	37.298	26.2797	16.5845	40.2363	6	0.2482	0.336816	0.29784	0.0509529	7.82716	2.10238	1.33903	0.589172	2.67365	1.12293	0	53.6321	20.9931	74.6252	4.31248	28.1314	13.9864	31.6851	235.521	15.392	0.512661	66.8076	0.597997
				10.404	15.404	37.286	26.2958	16.6182	40.2844	6	0.247629	0.33609	0.297154	0.0506829	7.81391	2.10366	1.33275	0.586408	2.66978	1.12131	0	53.6649	21.0357	74.7006	4.31349	28.1601	13.9751	31.6937	235.695	15.404	0.512231	66.9015	0.597878
				10.416	15.416	37.274	26.3118	16.6519	40.3325	6	0.247058	0.335365	0.29647	0.0504142	7.80065	2.10494	1.32649	0.583655	2.66589	1.11968	0	53.6975	21.0783	74.7758	4.31449	28.1887	13.9637	31.7024	235.868	15.416	0.511801	66.9952	0.597758
				10.428	15.428	37.262	26.3277	16.6854	40.3804	6	0.24649	0.334642	0.295788	0.050147	7.7874	2.10622	1.32025	0.580912	2.66199	1.11804	0	53.73	21.1208	74.8508	4.3155	28.2172	13.9523	31.711	236.041	15.428	0.51137	67.0887	0.597639
				10.44	15.44	37.25	26.3435	16.719	40.4282	6	0.245922	0.333921	0.295107	0.049881	7.77416	2.10748	1.31404	0.578179	2.65807	1.11639	0	53.7623	21.1633	74.9256	4.3165	28.2457	13.9408	31.7196	236.213	15.44	0.510937	67.1821	0.59752
				10.452	15.452	37.238	26.3593	16.7524	40.4758	6	0.245357	0.333201	0.294428	0.0496164	7.76091	2.10874	1.30785	0.575456	2.65413	1.11473	0	53.7945	21.2056	75.0001	4.31749	28.2741	13.9294	31.7281	236.384	15.452	0.510504	67.2753	0.5974
				10.464	15.464	37.226	26.375	16.7859	40.5234	6	0.244792	0.332483	0.293751	0.0493531	7.74767	2.11	1.30169	0.572743	2.65017	1.11307	0	53.8265	21.2479	75.0745	4.31848	28.3025	13.918	31.7367	236.554	15.464	0.51007	67.3683	0.597281
				10.476	15.476	37.214	26.3906	16.8192	40.5708	6	0.244229	0.331767	0.293075	0.0490912	7.73443	2.11125	1.29555	0.57004	2.6462	1.1114	0	53.8584	21.2902	75.1486	4.31947	28.3308	13.9065	31.7453	236.724	15.476	0.509635	67.4612	0.597162
				10.488	15.488	37.202	26.4062	16.8525	40.6181	6	0.243668	0.331052	0.292401	0.0488305	7.7212	2.11249	1.28943	0.567348	2.64221	1.10973	0	53.8901	21.3323	75.2225	4.32045	28.359	13.8951	31.7538	236.893	15.488	0.5092	67.554	0.597042
				10.5	15.5	37.19	26.4216	16.8858	40.6653	6	0.243108	0.330339	0.291729	0.0485711	7.70797	2.11373	1.28333	0.564665	2.6382	1.10804	0	53.9217	21.3744	75.2961	4.32143	28.3871	13.8836	31.7623	237.061	15.5	0.508763	67.6465	0.596922
				10.512	15.512	37.178	26.437	16.919	40.7123	6	0.242549	0.329627	0.291059	0.0483131	7.69474	2.11496	1.27726	0.561992	2.63418	1.10635	0	53.9531	21.4164	75.3696	4.3224	28.4152	13.8721	31.7708	237.229	15.512	0.508325	67.7389	0.596803
				10.524	15.524	37.166	26.4524	16.9521	40.7593	6	0.241992	0.328917	0.290391	0.0480563	7.68152	2.11619	1.2712	0.55933	2.63014	1.10466	0	53.9844	21.4584	75.4428	4.32338	28.4433	13.8606	31.7793	237.396	15.524	0.507887	67.8312	0.596683
				10.536	15.536	37.154	26.4676	16.9852	40.8061	6	0.241436	0.328209	0.289724	0.0478008	7.6683	2.11741	1.26517	0.556677	2.62608	1.10295	0	54.0156	21.5003	75.5158	4.32434	28.4712	13.8491	31.7878	237.562	15.536	0.507447	67.9233	0.596563
				10.548	15.548	37.142	26.4828	17.0183	40.8528	6	0.240882	0.327502	0.289059	0.0475466	7.65508	2.11862	1.25917	0.554034	2.62201	1.10124	0	54.0465	21.5421	75.5886	4.32531	28.4991	13.8376	31.7962	237.728	15.548	0.507007	68.0152	0.596443
				10.56	15.56	37.13	26.4979	17.0512	40.8994	6	0.240329	0.326797	0.288395	0.0472937	7.64187	2.11983	1.25318	0.551401	2.61792	1.09953	0	54.0774	21.5838	75.6612	4.32627	28.527	13.8261	31.8047	237.893	15.56	0.506566	68.107	0.596323
				10.572	15.572	37.118	26.513	17.0841	40.9458	6	0.239778	0.326093	0.287733	0.047042	7.62866	2.12104	1.24722	0.548778	2.61382	1.0978	0	54.1081	21.6255	75.7336	4.32722	28.5547	13.8146	31.8131	238.058	15.572	0.506123	68.1986	0.596203
				10.584	15.584	37.106	26.5279	17.117	40.9921	6	0.239228	0.325391	0.287073	0.0467916	7.61546	2.12223	1.24128	0.546165	2.6097	1.09607	0	54.1386	21.6671	75.8057	4.32817	28.5824	13.8031	31.8215	238.222	15.584	0.50568	68.2901	0.596083
				10.596	15.596	37.094	26.5428	17.1498	41.0383	6	0.238679	0.324691	0.286415	0.0465424	7.60226	2.12342	1.23537	0.543561	2.60557	1.09434	0	54.169	21.7086	75.8776	4.32912	28.6101	13.7915	31.8299	238.385	15.596	0.505236	68.3814	0.595963
				10.608	15.608	37.082	26.5576	17.1826	41.0844	6	0.238132	0.323992	0.285758	0.0462945	7.58907	2.12461	1.22947	0.540968	2.60142	1.0926	0	54.1993	21.7501	75.9493	4.33007	28.6376	13.78	31.8383	238.547	15.608	0.504791	68.4726	0.595843
				10.62	15.62	37.07	26.5724	17.2153	41.1304	6	0.237586	0.323295	0.285103	0.0460478	7.57588	2.12579	1.2236	0.538384	2.59725	1.09085	0	54.2294	21.7915	76.0208	4.33101	28.6651	13.7684	31.8467	238.709	15.62	0.504345	68.5636	0.595723
				10.632	15.632	37.058	26.5871	17.2479	41.1763	6	0.237042	0.322599	0.28445	0.0458023	7.56269	2.12697	1.21775	0.535809	2.59308	1.08909	0	54.2593	21.8328	76.0921	4.33194	28.6926	13.7568	31.855	238.87	15.632	0.503898	68.6544	0.595602
				10.644	15.644	37.046	26.6017	17.2805	41.222	6	0.236498	0.321904	0.283798	0.045558	7.54951	2.12813	1.21192	0.533245	2.58888	1.08733	0	54.2892	21.874	76.1632	4.33288	28.7199	13.7453	31.8634	239.031	15.644	0.50345	68.7451	0.595482
				10.656	15.656	37.034	26.6162	17.313	41.2676	6	0.235957	0.321212	0.283148	0.045315	7.53634	2.1293	1.20611	0.53069	2.58467	1.08556	0	54.3188	21.9152	76.234	4.33381	28.7472	13.7337	31.8717	239.191	15.656	0.503001	68.8356	0.595362
				10.668	15.668	37.022	26.6307	17.3455	41.3131	6	0.235416	0.320521	0.2825	0.0450731	7.52317	2.13046	1.20033	0.528145	2.58045	1.08379	0	54.3484	21.9563	76.3046	4.33473	28.7745	13.7221	31.88	239.35	15.668	0.502551	68.9259	0.595241
				10.68	15.68	37.01	26.6451	17.3779	41.3585	6	0.234877	0.319831	0.281853	0.0448325	7.51	2.13161	1.19457	0.525609	2.57621	1.08201	0	54.3778	21.9973	76.3751	4.33566	28.8017	13.7105	31.8883	239.508	15.68	0.502101	69.0161	0.595121
				10.692	15.692	36.998	26.6594	17.4102	41.4037	6	0.23434	0.319143	0.281208	0.044593	7.49684	2.13276	1.18883	0.523083	2.57196	1.08022	0	54.407	22.0382	76.4453	4.33657	28.8288	13.6989	31.8965	239.666	15.692	0.501649	69.1062	0.595
				10.704	15.704	36.986	26.6737	17.4425	41.4488	6	0.233803	0.318456	0.280564	0.0443548	7.48369	2.1339	1.18311	0.520567	2.56769	1.07843	0	54.4361	22.0791	76.5153	4.33749	28.8558	13.6873	31.9048	239.824	15.704	0.501196	69.1961	0.594879
				10.716	15.716	36.974	26.6879	17.4747	41.4938	6	0.233269	0.317771	0.279922	0.0441177	7.47054	2.13503	1.17741	0.51806	2.56341	1.07663	0	54.4651	22.1199	76.585	4.3384	28.8828	13.6757	31.913	239.98	15.716	0.500742	69.2858	0.594758
				10.728	15.728	36.962	26.702	17.5069	41.5387	6	0.232735	0.317087	0.279282	0.0438818	7.45739	2.13616	1.17173	0.515562	2.55911	1.07483	0	54.4939	22.1606	76.6546	4.33931	28.9097	13.664	31.9213	240.136	15.728	0.500288	69.3753	0.594638
				10.74	15.74	36.95	26.7161	17.539	41.5835	6	0.232203	0.316405	0.278643	0.043647	7.44426	2.13729	1.16608	0.513074	2.5548	1.07302	0	54.5226	22.2013	76.7239	4.34021	28.9366	13.6524	31.9295	240.292	15.74	0.499832	69.4648	0.594517
				10.752	15.752	36.938	26.7301	17.5711	41.6282	6	0.231672	0.315724	0.278006	0.0434134	7.43113	2.13841	1.16044	0.510596	2.55048	1.0712	0	54.5512	22.2419	76.7931	4.34111	28.9634	13.6407	31.9377	240.447	15.752	0.499376	69.554	0.594396
				10.764	15.764	36.926	26.744	17.6031	41.6727	6	0.231142	0.315045	0.27737	0.043181	7.418	2.13952	1.15483	0.508127	2.54614	1.06938	0	54.5796	22.2824	76.862	4.34201	28.9901	13.6291	31.9459	240.601	15.764	0.498918	69.6431	0.594275
				10.776	15.776	36.914	26.7579	17.635	41.7171	6	0.230614	0.314368	0.276736	0.0429497	7.40488	2.14063	1.14924	0.505667	2.54179	1.06755	0	54.6079	22.3228	76.9307	4.34291	29.0168	13.6174	31.954	240.754	15.776	0.498459	69.732	0.594154
				10.788	15.788	36.902	26.7717	17.6669	41.7614	6	0.230087	0.313691	0.276104	0.0427196	7.39177	2.14173	1.14367	0.503216	2.53742	1.06572	0	54.636	22.3632	76.9992	4.3438	29.0434	13.6058	31.9622	240.907	15.788	0.498	69.8208	0.594033
				10.8	15.8	36.89	26.7854	17.6987	41.8056	6	0.229561	0.313017	0.275473	0.0424906	7.37866	2.14283	1.13813	0.500775	2.53305	1.06388	0	54.6641	22.4034	77.0675	4.34468	29.0699	13.5941	31.9703	241.06	15.8	0.497539	69.9094	0.593912
				10.812	15.812	36.878	26.799	17.7305	41.8496	6	0.229037	0.312343	0.274844	0.0422627	7.36556	2.14392	1.1326	0.498344	2.52865	1.06203	0	54.6919	22.4436	77.1356	4.34556	29.0964	13.5824	31.9784	241.211	15.812	0.497078	69.9979	0.59379
				10.824	15.824	36.866	26.8126	17.7622	41.8936	6	0.228514	0.311672	0.274216	0.0420359	7.35246	2.14501	1.12709	0.495921	2.52425	1.06019	0	54.7197	22.4838	77.2034	4.34644	29.1228	13.5708	31.9865	241.362	15.824	0.496615	70.0862	0.593669
				10.836	15.836	36.854	26.8262	17.7938	41.9374	6	0.227992	0.311001	0.27359	0.0418103	7.33937	2.14609	1.12161	0.493508	2.51983	1.05833	0	54.7473	22.5238	77.2711	4.34732	29.1491	13.5591	31.9946	241.513	15.836	0.496152	70.1744	0.593548
				10.848	15.848	36.842	26.8396	17.8254	41.9811	6	0.227471	0.310332	0.272965	0.0415857	7.32629	2.14717	1.11614	0.491104	2.5154	1.05647	0	54.7747	22.5638	77.3385	4.34819	29.1754	13.5474	32.0027	241.663	15.848	0.495687	70.2624	0.593426
				10.86	15.86	36.83	26.853	17.8569	42.0246	6	0.226952	0.309665	0.272342	0.0413623	7.31321	2.14824	1.1107	0.488709	2.51096	1.0546	0	54.8021	22.6037	77.4058	4.34906	29.2016	13.5357	32.0107	241.812	15.86	0.495222	70.3502	0.593305
				10.872	15.872	36.818	26.8663	17.8884	42.0681	6	0.226434	0.308999	0.271721	0.0411399	7.30014	2.14931	1.10528	0.486323	2.5065	1.05273	0	54.8293	22.6435	77.4728	4.34993	29.2277	13.524	32.0188	241.961	15.872	0.494755	70.4379	0.593183
				10.884	15.884	36.806	26.8796	17.9198	42.1114	6	0.225917	0.308334	0.271101	0.0409187	7.28708	2.15037	1.09988	0.483947	2.50203	1.05085	0	54.8563	22.6833	77.5396	4.35079	29.2538	13.5123	32.0268	242.109	15.884	0.494287	70.5254	0.593062
				10.896	15.896	36.794	26.8928	17.9511	42.1547	6	0.225402	0.307671	0.270482	0.0406985	7.27402	2.15142	1.0945	0.481579	2.49755	1.04897	0	54.8833	22.723	77.6062	4.35165	29.2798	13.5006	32.0348	242.256	15.896	0.493819	70.6128	0.59294
				10.908	15.908	36.782	26.9059	17.9824	42.1978	6	0.224888	0.30701	0.269865	0.0404795	7.26097	2.15247	1.08914	0.479221	2.49306	1.04708	0	54.9101	22.7626	77.6726	4.3525	29.3058	13.4889	32.0428	242.403	15.908	0.493349	70.7	0.592818
				10.92	15.92	36.77	26.919	18.0137	42.2408	6	0.224375	0.306349	0.26925	0.0402614	7.24793	2.15352	1.0838	0.476871	2.48855	1.04519	0	54.9367	22.8021	77.7388	4.35336	29.3317	13.4771	32.0508	242.549	15.92	0.492878	70.787	0.592696
				10.932	15.932	36.758	26.932	18.0448	42.2836	6	0.223863	0.30569	0.268636	0.0400445	7.2349	2.15456	1.07848	0.474531	2.48403	1.04329	0	54.9633	22.8415	77.8048	4.3542	29.3575	13.4654	32.0587	242.695	15.932	0.492407	70.8739	0.592575
				10.944	15.944	36.746	26.945	18.0759	42.3264	6	0.223353	0.305033	0.268023	0.0398286	7.22187	2.1556	1.07318	0.472199	2.4795	1.04139	0	54.9897	22.8809	77.8706	4.35505	29.3832	13.4537	32.0667	242.84	15.944	0.491934	70.9607	0.592453
				10.956	15.956	36.734	26.9578	18.107	42.369	6	0.222843	0.304377	0.267412	0.0396138	7.20885	2.15663	1.0679	0.469877	2.47496	1.03948	0	55.016	22.9202	77.9362	4.35589	29.4089	13.442	32.0746	242.984	15.956	0.49146	71.0473	0.592331
				10.968	15.968	36.722	26.9706	18.1379	42.4115	6	0.222335	0.303722	0.266802	0.0394	7.19583	2.15765	1.06264	0.467563	2.4704	1.03757	0	55.0421	22.9594	78.0016	4.35673	29.4346	13.4302	32.0825	243.128	15.968	0.490985	71.1337	0.592209
				10.98	15.98	36.71	26.9834	18.1689	42.4539	6	0.221829	0.303069	0.266194	0.0391873	7.18283	2.15867	1.05741	0.465259	2.46584	1.03565	0	55.0682	22.9986	78.0667	4.35756	29.4601	13.4185	32.0904	243.271	15.98	0.490509	71.22	0.592087
				10.992	15.992	36.698	26.9961	18.1997	42.4962	6	0.221323	0.302417	0.265588	0.0389756	7.16983	2.15969	1.05219	0.462963	2.46126	1.03373	0	55.0941	23.0376	78.1317	4.3584	29.4856	13.4067	32.0983	243.414	15.992	0.490033	71.3061	0.591964
				11.004	16.004	36.686	27.0087	18.2305	42.5384	6	0.220819	0.301766	0.264982	0.0387649	7.15684	2.1607	1.04699	0.460676	2.45667	1.0318	0	55.1198	23.0766	78.1964	4.35922	29.5111	13.395	32.1062	243.556	16.004	0.489555	71.392	0.591842
				11.016	16.016	36.674	27.0213	18.2613	42.5804	6	0.220316	0.301117	0.264379	0.0385553	7.14385	2.1617	1.04181	0.458398	2.45207	1.02987	0	55.1455	23.1155	78.261	4.36005	29.5365	13.3832	32.114	243.697	16.016	0.489075	71.4778	0.59172
				11.028	16.028	36.662	27.0338	18.2919	42.6223	6	0.219814	0.30047	0.263776	0.0383467	7.13088	2.1627	1.03666	0.456129	2.44746	1.02793	0	55.171	23.1543	78.3253	4.36087	29.5618	13.3715	32.1218	243.838	16.028	0.488595	71.5635	0.591598
				11.04	16.04	36.65	27.0462	18.3225	42.6641	6	0.219313	0.299823	0.263176	0.0381391	7.11791	2.1637	1.03152	0.453868	2.44283	1.02599	0	55.1964	23.1931	78.3895	4.36169	29.587	13.3597	32.1297	243.979	16.04	0.488114	71.649	0.591475
				11.052	16.052	36.638	27.0586	18.3531	42.7058	6	0.218814	0.299178	0.262576	0.0379325	7.10494	2.16469	1.0264	0.451616	2.4382	1.02404	0	55.2216	23.2318	78.4534	4.3625	29.6122	13.3479	32.1375	244.118	16.052	0.487632	71.7343	0.591353
				11.064	16.064	36.626	27.0709	18.3836	42.7474	6	0.218315	0.298534	0.261978	0.0377269	7.09199	2.16567	1.0213	0.449373	2.43355	1.02209	0	55.2468	23.2704	78.5171	4.36332	29.6373	13.3362	32.1452	244.257	16.064	0.487149	71.8195	0.59123
				11.076	16.076	36.614	27.0832	18.414	42.7889	6	0.217818	0.297892	0.261382	0.0375223	7.07904	2.16665	1.01622	0.447139	2.42889	1.02014	0	55.2718	23.3089	78.5807	4.36413	29.6624	13.3244	32.153	244.396	16.076	0.486664	71.9045	0.591108
				11.088	16.088	36.602	27.0954	18.4444	42.8302	6	0.217322	0.297251	0.260787	0.0373188	7.06611	2.16763	1.01117	0.444913	2.42422	1.01817	0	55.2967	23.3473	78.644	4.36493	29.6874	13.3126	32.1608	244.534	16.088	0.486179	71.9894	0.590985
				11.1	16.1	36.59	27.1075	18.4747	42.8714	6	0.216827	0.296612	0.260193	0.0371162	7.05318	2.1686	1.00613	0.442696	2.41955	1.01621	0	55.3214	23.3857	78.7071	4.36573	29.7123	13.3009	32.1685	244.671	16.1	0.485692	72.0741	0.590863
				11.112	16.112	36.578	27.1196	18.5049	42.9125	6	0.216334	0.295973	0.2596	0.0369145	7.04025	2.16957	1.00111	0.440487	2.41486	1.01424	0	55.3461	23.424	78.77	4.36653	29.7371	13.2891	32.1762	244.808	16.112	0.485204	72.1587	0.59074
				11.124	16.124	36.566	27.1316	18.5351	42.9535	6	0.215841	0.295336	0.25901	0.0367139	7.02734	2.17053	0.996106	0.438287	2.41015	1.01227	0	55.3706	23.4622	78.8327	4.36733	29.762	13.2773	32.1839	244.944	16.124	0.484716	72.2431	0.590617
				11.136	16.136	36.554	27.1435	18.5652	42.9944	6	0.21535	0.294701	0.25842	0.0365142	7.01443	2.17148	0.991125	0.436095	2.40544	1.01029	0	55.395	23.5003	78.8953	4.36812	29.7867	13.2655	32.1916	245.08	16.136	0.484226	72.3273	0.590494
				11.148	16.148	36.542	27.1554	18.5953	43.0352	6	0.21486	0.294066	0.257832	0.0363155	7.00154	2.17243	0.986164	0.433912	2.40072	1.0083	0	55.4192	23.5383	78.9576	4.36891	29.8114	13.2537	32.1993	245.215	16.148	0.483735	72.4114	0.590371
				11.16	16.16	36.53	27.1673	18.6253	43.0758	6	0.214371	0.293433	0.257245	0.0361178	6.98865	2.17338	0.981221	0.431737	2.39599	1.00632	0	55.4434	23.5763	79.0197	4.3697	29.836	13.2419	32.2069	245.35	16.16	0.483243	72.4954	0.590248
				11.172	16.172	36.518	27.179	18.6552	43.1163	6	0.213883	0.292802	0.25666	0.035921	6.97576	2.17432	0.976298	0.429571	2.39125	1.00432	0	55.4674	23.6142	79.0816	4.37048	29.8605	13.2301	32.2146	245.484	16.172	0.482749	72.5791	0.590125
				11.184	16.184	36.506	27.1908	18.6851	43.1567	6	0.213396	0.292171	0.256076	0.0357252	6.96289	2.17526	0.971394	0.427413	2.3865	1.00233	0	55.4913	23.652	79.1433	4.37126	29.885	13.2183	32.2222	245.617	16.184	0.482255	72.6628	0.590002
				11.196	16.196	36.494	27.2024	18.7149	43.197	6	0.212911	0.291542	0.255493	0.0355303	6.95003	2.17619	0.966509	0.425264	2.38173	1.00033	0	55.5151	23.6897	79.2048	4.37204	29.9094	13.2065	32.2298	245.75	16.196	0.48176	72.7463	0.589879
				11.208	16.208	36.482	27.214	18.7446	43.2372	6	0.212426	0.290914	0.254912	0.0353363	6.93717	2.17712	0.961643	0.423123	2.37696	0.998323	0	55.5388	23.7274	79.2662	4.37281	29.9338	13.1947	32.2374	245.883	16.208	0.481263	72.8296	0.589756
				11.22	16.22	36.47	27.2256	18.7743	43.2773	6	0.211943	0.290288	0.254332	0.0351433	6.92432	2.17804	0.956796	0.42099	2.37218	0.996314	0	55.5623	23.7649	79.3273	4.37358	29.9581	13.1829	32.245	246.014	16.22	0.480765	72.9128	0.589633
				11.232	16.232	36.458	27.237	18.8039	43.3172	6	0.211461	0.289663	0.253753	0.0349512	6.91148	2.17896	0.951968	0.418866	2.36738	0.994301	0	55.5858	23.8024	79.3882	4.37435	29.9823	13.1711	32.2525	246.146	16.232	0.480266	72.9958	0.589509
				11.244	16.244	36.446	27.2485	18.8335	43.3571	6	0.21098	0.289039	0.253176	0.0347601	6.89865	2.17988	0.947158	0.41675	2.36258	0.992285	0	55.6091	23.8398	79.4489	4.37511	30.0065	13.1593	32.2601	246.276	16.244	0.479766	73.0786	0.589386
				11.256	16.256	36.434	27.2598	18.8629	43.3968	6	0.2105	0.288416	0.2526	0.0345698	6.88583	2.18079	0.942368	0.414642	2.35777	0.990264	0	55.6323	23.8771	79.5094	4.37588	30.0306	13.1475	32.2676	246.406	16.256	0.479265	73.1613	0.589263
				11.268	16.268	36.422	27.2711	18.8924	43.4364	6	0.210021	0.287795	0.252025	0.0343805	6.87302	2.18169	0.937596	0.412542	2.35295	0.988238	0	55.6554	23.9144	79.5698	4.37663	30.0546	13.1357	32.2751	246.536	16.268	0.478763	73.2439	0.589139
				11.28	16.28	36.41	27.2824	18.9217	43.4759	6	0.209543	0.287174	0.251452	0.0341921	6.86021	2.18259	0.932842	0.410451	2.34812	0.986209	0	55.6783	23.9516	79.6299	4.37739	30.0786	13.1239	32.2826	246.665	16.28	0.478259	73.3263	0.589016
				11.292	16.292	36.398	27.2936	18.951	43.5152	6	0.209067	0.286556	0.25088	0.0340046	6.84741	2.18349	0.928107	0.408367	2.34328	0.984176	0	55.7012	23.9886	79.6898	4.37814	30.1025	13.1121	32.2901	246.793	16.292	0.477755	73.4085	0.588892
				11.304	16.304	36.386	27.3047	18.9803	43.5545	6	0.208591	0.285938	0.250309	0.033818	6.83463	2.18438	0.923391	0.406292	2.33843	0.982139	0	55.7239	24.0256	79.7495	4.37889	30.1264	13.1003	32.2976	246.921	16.304	0.477249	73.4906	0.588768
				11.316	16.316	36.374	27.3158	19.0094	43.5936	6	0.208117	0.285322	0.24974	0.0336323	6.82185	2.18526	0.918693	0.404225	2.33357	0.980099	0	55.7465	24.0626	79.8091	4.37964	30.1502	13.0885	32.305	247.049	16.316	0.476742	73.5726	0.588645
				11.328	16.328	36.362	27.3268	19.0385	43.6327	6	0.207643	0.284706	0.249172	0.0334475	6.80908	2.18615	0.914013	0.402166	2.3287	0.978054	0	55.769	24.0994	79.8684	4.38038	30.1739	13.0767	32.3124	247.175	16.328	0.476234	73.6543	0.588521
				11.34	16.34	36.35	27.3378	19.0676	43.6716	6	0.207171	0.284093	0.248605	0.0332635	6.79632	2.18702	0.909352	0.400115	2.32382	0.976005	0	55.7914	24.1362	79.9276	4.38112	30.1976	13.0649	32.3199	247.302	16.34	0.475724	73.736	0.588397
				11.352	16.352	36.338	27.3487	19.0965	43.7104	6	0.2067	0.28348	0.24804	0.0330805	6.78357	2.1879	0.904708	0.398072	2.31894	0.973953	0	55.8137	24.1728	79.9865	4.38186	30.2212	13.053	32.3273	247.428	16.352	0.475214	73.8175	0.588273
				11.364	16.364	36.326	27.3596	19.1255	43.7491	6	0.20623	0.282868	0.247476	0.0328983	6.77082	2.18876	0.900083	0.396037	2.31404	0.971897	0	55.8358	24.2094	80.0453	4.38259	30.2447	13.0412	32.3346	247.553	16.364	0.474702	73.8988	0.588149
				11.376	16.376	36.314	27.3704	19.1543	43.7876	6	0.205761	0.282258	0.246913	0.032717	6.75809	2.18963	0.895476	0.39401	2.30914	0.969837	0	55.8579	24.246	80.1038	4.38332	30.2682	13.0294	32.342	247.677	16.376	0.474189	73.98	0.588025
				11.388	16.388	36.302	27.3811	19.1831	43.8261	6	0.205293	0.281649	0.246351	0.0325366	6.74536	2.19049	0.890887	0.39199	2.30422	0.967774	0	55.8798	24.2824	80.1622	4.38405	30.2916	13.0176	32.3493	247.802	16.388	0.473675	74.061	0.587901
				11.4	16.4	36.29	27.3918	19.2118	43.8644	6	0.204826	0.281042	0.245791	0.032357	6.73265	2.19134	0.886316	0.389979	2.2993	0.965707	0	55.9016	24.3188	80.2204	4.38478	30.3149	13.0058	32.3567	247.925	16.4	0.47316	74.1418	0.587777
				11.412	16.412	36.278	27.4024	19.2405	43.9027	6	0.20436	0.280435	0.245232	0.0321783	6.71994	2.19219	0.881763	0.387976	2.29437	0.963636	0	55.9233	24.355	80.2783	4.3855	30.3382	12.994	32.364	248.048	16.412	0.472643	74.2226	0.587653
				11.424	16.424	36.266	27.413	19.2691	43.9408	6	0.203895	0.27983	0.244674	0.0320004	6.70724	2.19304	0.877228	0.38598	2.28943	0.961562	0	55.9449	24.3912	80.3361	4.38622	30.3615	12.9821	32.3713	248.171	16.424	0.472125	74.3031	0.587529
				11.436	16.436	36.254	27.4235	19.2976	43.9788	6	0.203431	0.279226	0.244117	0.0318234	6.69455	2.19388	0.87271	0.383993	2.28449	0.959484	0	55.9664	24.4273	80.3937	4.38694	30.3846	12.9703	32.3786	248.293	16.436	0.471607	74.3835	0.587405
				11.448	16.448	36.242	27.434	19.326	44.0167	6	0.202968	0.278623	0.243562	0.0316472	6.68188	2.19472	0.868211	0.382013	2.27953	0.957402	0	55.9878	24.4634	80.4511	4.38765	30.4077	12.9585	32.3858	248.414	16.448	0.471086	74.4638	0.58728
				11.46	16.46	36.23	27.4444	19.3544	44.0544	6	0.202506	0.278021	0.243008	0.0314719	6.66921	2.19555	0.863728	0.38004	2.27457	0.955318	0	56.009	24.4993	80.5083	4.38836	30.4308	12.9467	32.3931	248.535	16.46	0.470565	74.5439	0.587156
				11.472	16.472	36.218	27.4548	19.3828	44.0921	6	0.202046	0.27742	0.242455	0.0312974	6.65655	2.19638	0.859264	0.378076	2.26959	0.953229	0	56.0302	24.5352	80.5653	4.38907	30.4537	12.9349	32.4003	248.656	16.472	0.470042	74.6239	0.587031
				11.484	16.484	36.206	27.4651	19.411	44.1296	6	0.201586	0.276821	0.241903	0.0311237	6.64389	2.19721	0.854817	0.376119	2.26461	0.951137	0	56.0512	24.5709	80.6222	4.38977	30.4767	12.923	32.4076	248.776	16.484	0.469518	74.7037	0.586907
				11.496	16.496	36.194	27.4754	19.4392	44.1671	6	0.201127	0.276223	0.241353	0.0309509	6.63125	2.19803	0.850387	0.37417	2.25962	0.949042	0	56.0722	24.6066	80.6788	4.39048	30.4995	12.9112	32.4148	248.895	16.496	0.468993	74.7833	0.586782
				11.508	16.508	36.182	27.4856	19.4674	44.2044	6	0.20067	0.275626	0.240803	0.0307789	6.61862	2.19885	0.845975	0.372229	2.25463	0.946944	0	56.093	24.6423	80.7352	4.39118	30.5223	12.8994	32.4219	249.014	16.508	0.468467	74.8628	0.586658
				11.52	16.52	36.17	27.4957	19.4954	44.2416	6	0.200213	0.27503	0.240255	0.0306077	6.606	2.19966	0.84158	0.370295	2.24962	0.944842	0	56.1137	24.6778	80.7915	4.39187	30.545	12.8876	32.4291	249.133	16.52	0.467939	74.9422	0.586533
				11.532	16.532	36.158	27.5058	19.5235	44.2787	6	0.199757	0.274435	0.239709	0.0304373	6.59338	2.20047	0.837203	0.368369	2.24461	0.942736	0	56.1343	24.7132	80.8476	4.39257	30.5677	12.8758	32.4363	249.251	16.532	0.46741	75.0214	0.586408
				11.544	16.544	36.146	27.5159	19.5514	44.3157	6	0.199303	0.273842	0.239163	0.0302677	6.58078	2.20127	0.832842	0.366451	2.23959	0.940628	0	56.1548	24.7486	80.9034	4.39326	30.5903	12.8639	32.4434	249.368	16.544	0.46688	75.1004	0.586284
				11.556	16.556	36.134	27.5259	19.5793	44.3525	6	0.198849	0.273249	0.238619	0.0300989	6.56818	2.20207	0.828499	0.36454	2.23456	0.938516	0	56.1752	24.7839	80.9591	4.39394	30.6128	12.8521	32.4505	249.485	16.556	0.466348	75.1793	0.586159
				11.568	16.568	36.122	27.5358	19.6071	44.3893	6	0.198396	0.272658	0.238076	0.029931	6.5556	2.20286	0.824173	0.362636	2.22953	0.936401	0	56.1955	24.8191	81.0146	4.39463	30.6353	12.8403	32.4576	249.601	16.568	0.465815	75.258	0.586034
				11.58	16.58	36.11	27.5457	19.6348	44.4259	6	0.197945	0.272068	0.237534	0.0297638	6.54302	2.20366	0.819864	0.36074	2.22448	0.934283	0	56.2157	24.8542	81.0699	4.39531	30.6577	12.8285	32.4647	249.717	16.58	0.465281	75.3366	0.585909
				11.592	16.592	36.098	27.5555	19.6625	44.4625	6	0.197494	0.271479	0.236993	0.0295974	6.53046	2.20444	0.815572	0.358852	2.21943	0.932161	0	56.2358	24.8892	81.125	4.39599	30.6801	12.8167	32.4718	249.832	16.592	0.464746	75.4151	0.585784
				11.604	16.604	36.086	27.5653	19.6901	44.4989	6	0.197044	0.270891	0.236453	0.0294318	6.5179	2.20523	0.811296	0.35697	2.21437	0.930037	0	56.2557	24.9242	81.1799	4.39667	30.7024	12.8049	32.4788	249.947	16.604	0.464209	75.4934	0.585659
				11.616	16.616	36.074	27.575	19.7177	44.5352	6	0.196595	0.270305	0.235915	0.029267	6.50536	2.206	0.807038	0.355097	2.20931	0.927909	-8.88178e-16	56.2756	24.9591	81.2347	4.39734	30.7246	12.793	32.4859	250.062	16.616	0.463671	75.5715	0.585534
				11.628	16.628	36.062	27.5847	19.7451	44.5714	6	0.196148	0.269719	0.235377	0.0291029	6.49282	2.20678	0.802796	0.35323	2.20423	0.925778	0	56.2954	24.9938	81.2892	4.39801	30.7468	12.7812	32.4929	250.175	16.628	0.463132	75.6495	0.585409
				11.64	16.64	36.05	27.5944	19.7726	44.6075	6	0.195701	0.269135	0.234841	0.0289397	6.48029	2.20755	0.798572	0.351371	2.19915	0.923645	0	56.315	25.0285	81.3436	4.39868	30.7689	12.7694	32.4999	250.289	16.64	0.462591	75.7273	0.585283
				11.652	16.652	36.038	27.604	19.7999	44.6435	6	0.195255	0.268551	0.234306	0.0287772	6.46777	2.20832	0.794363	0.34952	2.19407	0.921508	0	56.3346	25.0632	81.3978	4.39935	30.791	12.7576	32.5069	250.402	16.652	0.462049	75.805	0.585158
				11.664	16.664	36.026	27.6135	19.8272	44.6793	6	0.19481	0.267969	0.233772	0.0286154	6.45527	2.20908	0.790172	0.347676	2.18897	0.919368	0	56.354	25.0977	81.4517	4.40001	30.813	12.7458	32.5139	250.514	16.664	0.461506	75.8826	0.585033
				11.676	16.676	36.014	27.623	19.8544	44.7151	6	0.194366	0.267388	0.23324	0.0284545	6.44277	2.20984	0.785997	0.345839	2.18387	0.917225	0	56.3734	25.1321	81.5055	4.40067	30.8349	12.734	32.5208	250.626	16.676	0.460961	75.9599	0.584907
				11.688	16.688	36.002	27.6324	19.8815	44.7507	6	0.193923	0.266808	0.232708	0.0282943	6.43028	2.21059	0.781838	0.344009	2.17876	0.915079	0	56.3926	25.1665	81.5592	4.40133	30.8568	12.7222	32.5278	250.737	16.688	0.460415	76.0372	0.584782
				11.7	16.7	35.99	27.6418	19.9086	44.7862	6	0.193481	0.266229	0.232178	0.0281348	6.4178	2.21134	0.777696	0.342186	2.17364	0.912931	0	56.4118	25.2008	81.6126	4.40198	30.8786	12.7104	32.5347	250.848	16.7	0.459868	76.1143	0.584656
				11.712	16.712	35.978	27.6511	19.9356	44.8216	6	0.19304	0.265652	0.231648	0.0279761	6.40533	2.21209	0.77357	0.340371	2.16852	0.910779	0	56.4308	25.235	81.6658	4.40264	30.9003	12.6985	32.5416	250.958	16.712	0.459319	76.1912	0.584531
				11.724	16.724	35.966	27.6604	19.9626	44.857	6	0.1926	0.265075	0.23112	0.0278181	6.39287	2.21283	0.769461	0.338563	2.16339	0.908625	0	56.4498	25.2691	81.7189	4.40329	30.922	12.6867	32.5485	251.068	16.724	0.458769	76.268	0.584405
				11.736	16.736	35.954	27.6696	19.9895	44.8921	6	0.192161	0.264499	0.230593	0.0276609	6.38042	2.21357	0.765368	0.336762	2.15826	0.906467	0	56.4686	25.3031	81.7718	4.40393	30.9436	12.6749	32.5554	251.178	16.736	0.458218	76.3446	0.58428
				11.748	16.748	35.942	27.6788	20.0163	44.9272	6	0.191723	0.263925	0.230067	0.0275045	6.36798	2.2143	0.76129	0.334968	2.15311	0.904307	0	56.4874	25.3371	81.8245	4.40458	30.9652	12.6631	32.5622	251.287	16.748	0.457665	76.4211	0.584154
				11.76	16.76	35.93	27.6879	20.0431	44.9622	6	0.191285	0.263351	0.229542	0.0273487	6.35555	2.21504	0.75723	0.333181	2.14796	0.902144	0	56.506	25.3709	81.877	4.40522	30.9867	12.6513	32.569	251.395	16.76	0.457111	76.4975	0.584028
				11.772	16.772	35.918	27.697	20.0697	44.9971	6	0.190849	0.262779	0.229019	0.0271937	6.34313	2.21576	0.753185	0.331401	2.14281	0.899979	0	56.5246	25.4047	81.9293	4.40586	31.0081	12.6395	32.5759	251.503	16.772	0.456555	76.5737	0.583902
				11.784	16.784	35.906	27.7061	20.0964	45.0318	6	0.190413	0.262208	0.228496	0.0270394	6.33072	2.21649	0.749156	0.329629	2.13764	0.89781	0	56.543	25.4384	81.9814	4.40649	31.0295	12.6277	32.5827	251.61	16.784	0.455998	76.6497	0.583776
				11.796	16.796	35.894	27.7151	20.1229	45.0665	6	0.189979	0.261637	0.227974	0.0268859	6.31832	2.2172	0.745143	0.327863	2.13247	0.895639	0	56.5614	25.472	82.0334	4.40713	31.0508	12.6159	32.5895	251.717	16.796	0.45544	76.7256	0.58365
				11.808	16.808	35.882	27.724	20.1494	45.101	6	0.189545	0.261068	0.227454	0.026733	6.30593	2.21792	0.741146	0.326104	2.1273	0.893465	0	56.5796	25.5056	82.0852	4.40776	31.0721	12.6041	32.5962	251.824	16.808	0.45488	76.8013	0.583524
				11.82	16.82	35.87	27.7329	20.1758	45.1354	6	0.189112	0.2605	0.226935	0.0265809	6.29355	2.21863	0.737165	0.324353	2.12212	0.891289	0	56.5978	25.539	82.1367	4.40839	31.0933	12.5923	32.603	251.93	16.82	0.454319	76.8769	0.583398
				11.832	16.832	35.858	27.7417	20.2022	45.1697	6	0.18868	0.259933	0.226416	0.0264295	6.28118	2.21934	0.7332	0.322608	2.11693	0.88911	0	56.6158	25.5723	82.1881	4.40901	31.1144	12.5805	32.6097	252.036	16.832	0.453756	76.9524	0.583272
				11.844	16.844	35.846	27.7505	20.2284	45.2039	6	0.188249	0.259367	0.225899	0.0262788	6.26882	2.22004	0.72925	0.32087	2.11173	0.886928	0	56.6338	25.6056	82.2394	4.40963	31.1355	12.5688	32.6165	252.141	16.844	0.453192	77.0277	0.583146
				11.856	16.856	35.834	27.7593	20.2547	45.238	6	0.187819	0.258802	0.225383	0.0261288	6.25647	2.22074	0.725316	0.319139	2.10653	0.884744	8.88178e-16	56.6516	25.6388	82.2904	4.41025	31.1565	12.557	32.6232	252.245	16.856	0.452627	77.1028	0.58302
				11.868	16.868	35.822	27.768	20.2808	45.272	6	0.18739	0.258238	0.224868	0.0259795	6.24413	2.22144	0.721397	0.317415	2.10133	0.882557	0	56.6694	25.6719	82.3413	4.41087	31.1774	12.5452	32.6299	252.349	16.868	0.45206	77.1778	0.582893
				11.88	16.88	35.81	27.7767	20.3069	45.3059	6	0.186962	0.257675	0.224354	0.0258309	6.2318	2.22213	0.717495	0.315698	2.09611	0.880367	0	56.687	25.7049	82.392	4.41149	31.1983	12.5334	32.6365	252.453	16.88	0.451492	77.2527	0.582767
				11.892	16.892	35.798	27.7853	20.3329	45.3396	6	0.186534	0.257113	0.223841	0.0256829	6.21948	2.22282	0.713607	0.313987	2.09089	0.878175	0	56.7046	25.7378	82.4425	4.4121	31.2192	12.5216	32.6432	252.556	16.892	0.450922	77.3274	0.582641
				11.904	16.904	35.786	27.7938	20.3588	45.3733	6	0.186108	0.256552	0.223329	0.0255357	6.20717	2.22351	0.709735	0.312284	2.08567	0.875981	0	56.7221	25.7707	82.4928	4.41271	31.2399	12.5098	32.6498	252.659	16.904	0.45035	77.402	0.582514
				11.916	16.916	35.774	27.8023	20.3847	45.4068	6	0.185682	0.255992	0.222818	0.0253892	6.19487	2.22419	0.705879	0.310587	2.08044	0.873784	0	56.7395	25.8034	82.5429	4.41332	31.2606	12.498	32.6565	252.761	16.916	0.449778	77.4764	0.582388
				11.928	16.928	35.762	27.8108	20.4105	45.4403	6	0.185257	0.255434	0.222309	0.0252433	6.18258	2.22487	0.702038	0.308897	2.0752	0.871584	0	56.7568	25.8361	82.5929	4.41392	31.2813	12.4863	32.6631	252.863	16.928	0.449203	77.5506	0.582261
				11.94	16.94	35.75	27.8192	20.4363	45.4736	6	0.184833	0.254876	0.2218	0.0250982	6.1703	2.22554	0.698212	0.307213	2.06996	0.869382	0	56.774	25.8687	82.6427	4.41453	31.3019	12.4745	32.6697	252.965	16.94	0.448628	77.6248	0.582135
				11.952	16.952	35.738	27.8276	20.462	45.5068	6	0.18441	0.254319	0.221292	0.0249537	6.15803	2.22621	0.694401	0.305536	2.06471	0.867178	0	56.7911	25.9012	82.6923	4.41513	31.3224	12.4627	32.6762	253.065	16.952	0.448051	77.6987	0.582008
				11.964	16.964	35.726	27.8359	20.4876	45.5399	6	0.183988	0.253763	0.220785	0.0248098	6.14577	2.22688	0.690605	0.303866	2.05946	0.864971	0	56.8081	25.9336	82.7417	4.41572	31.3429	12.4509	32.6828	253.166	16.964	0.447472	77.7726	0.581881
				11.976	16.976	35.714	27.8442	20.5131	45.5729	6	0.183567	0.253208	0.22028	0.0246667	6.13352	2.22754	0.686825	0.302203	2.0542	0.862762	0	56.825	25.966	82.7909	4.41632	31.3633	12.4392	32.6893	253.266	16.976	0.446892	77.8462	0.581754
				11.988	16.988	35.702	27.8525	20.5386	45.6058	6	0.183146	0.252654	0.219775	0.0245242	6.12128	2.2282	0.683059	0.300546	2.04893	0.860551	0	56.8418	25.9982	82.84	4.41691	31.3836	12.4274	32.6959	253.365	16.988	0.44631	77.9198	0.581628
				12	17	35.69	27.8607	20.564	45.6386	6	0.182726	0.252102	0.219272	0.0243824	6.10905	2.22885	0.679309	0.298896	2.04366	0.858337	0	56.8585	26.0304	82.8889	4.4175	31.4039	12.4157	32.7024	253.464	17	0.445727	77.9931	0.581501
				12.012	17.012	35.678	27.8688	20.5893	45.6713	6	0.182307	0.25155	0.218769	0.0242412	6.09684	2.22951	0.675573	0.297252	2.03838	0.856121	0	56.8752	26.0624	82.9376	4.41809	31.4242	12.4039	32.7089	253.563	17.012	0.445142	78.0664	0.581374
				12.024	17.024	35.666	27.8769	20.6146	45.7038	6	0.181889	0.250999	0.218267	0.0241007	6.08463	2.23015	0.671853	0.295615	2.0331	0.853902	0	56.8917	26.0944	82.9861	4.41867	31.4443	12.3921	32.7153	253.661	17.024	0.444555	78.1395	0.581247
				12.036	17.036	35.654	27.885	20.6398	45.7363	6	0.181472	0.250449	0.217767	0.0239608	6.07243	2.2308	0.668147	0.293985	2.02781	0.851682	0	56.9082	26.1263	83.0345	4.41926	31.4644	12.3804	32.7218	253.759	17.036	0.443968	78.2124	0.58112
				12.048	17.048	35.642	27.893	20.6649	45.7687	6	0.181056	0.2499	0.217267	0.0238216	6.06024	2.23144	0.664456	0.292361	2.02252	0.849459	0	56.9245	26.1582	83.0827	4.41984	31.4845	12.3686	32.7282	253.856	17.048	0.443378	78.2852	0.580992
				12.06	17.06	35.63	27.901	20.69	45.8009	6	0.18064	0.249352	0.216769	0.023683	6.04806	2.23208	0.66078	0.290743	2.01722	0.847233	0	56.9408	26.1899	83.1307	4.42041	31.5045	12.3569	32.7347	253.953	17.06	0.442787	78.3579	0.580865
				12.072	17.072	35.618	27.9089	20.715	45.833	6	0.180226	0.248805	0.216271	0.0235451	6.03589	2.23271	0.657118	0.289132	2.01192	0.845006	0	56.957	26.2215	83.1785	4.42099	31.5244	12.3451	32.7411	254.049	17.072	0.442195	78.4304	0.580738
				12.084	17.084	35.606	27.9168	20.7399	45.8651	6	0.179812	0.248259	0.215774	0.0234078	6.02373	2.23334	0.653471	0.287527	2.00661	0.842776	0	56.9731	26.2531	83.2262	4.42156	31.5443	12.3334	32.7475	254.145	17.084	0.4416	78.5027	0.580611
				12.096	17.096	35.594	27.9246	20.7648	45.897	6	0.179399	0.247714	0.215279	0.0232711	6.01158	2.23397	0.649838	0.285929	2.0013	0.840545	0	56.9891	26.2846	83.2736	4.42213	31.5641	12.3216	32.7538	254.241	17.096	0.441005	78.5749	0.580483
				12.108	17.108	35.582	27.9324	20.7896	45.9288	6	0.178987	0.24717	0.214784	0.0231351	5.99944	2.2346	0.64622	0.284337	1.99598	0.838311	0	57.005	26.3159	83.3209	4.4227	31.5838	12.3099	32.7602	254.336	17.108	0.440407	78.647	0.580356
				12.12	17.12	35.57	27.9402	20.8143	45.9605	6	0.178575	0.246627	0.21429	0.0229997	5.98731	2.23522	0.642616	0.282751	1.99065	0.836075	0	57.0208	26.3472	83.3681	4.42327	31.6035	12.2982	32.7665	254.43	17.12	0.439808	78.7189	0.580229
				12.132	17.132	35.558	27.9479	20.839	45.9921	6	0.178165	0.246085	0.213798	0.0228649	5.97519	2.23583	0.639027	0.281172	1.98533	0.833837	0	57.0365	26.3785	83.415	4.42383	31.6232	12.2864	32.7729	254.525	17.132	0.439208	78.7907	0.580101
				12.144	17.144	35.546	27.9556	20.8636	46.0236	6	0.177755	0.245543	0.213306	0.0227308	5.96309	2.23645	0.635452	0.279599	1.97999	0.831596	0	57.0522	26.4096	83.4618	4.42439	31.6427	12.2747	32.7792	254.618	17.144	0.438606	78.8623	0.579974
				12.156	17.156	35.534	27.9632	20.8881	46.055	6	0.177346	0.245003	0.212815	0.0225973	5.95099	2.23706	0.631892	0.278032	1.97465	0.829354	0	57.0678	26.4406	83.5084	4.42495	31.6622	12.263	32.7855	254.712	17.156	0.438002	78.9338	0.579846
				12.168	17.168	35.522	27.9708	20.9126	46.0863	6	0.176938	0.244464	0.212325	0.0224643	5.9389	2.23766	0.628345	0.276472	1.96931	0.82711	0	57.0832	26.4716	83.5548	4.4255	31.6817	12.2512	32.7917	254.805	17.168	0.437397	79.0051	0.579718
				12.18	17.18	35.51	27.9783	20.9369	46.1174	6	0.17653	0.243925	0.211836	0.022332	5.92682	2.23827	0.624813	0.274918	1.96396	0.824863	0	57.0986	26.5025	83.6011	4.42606	31.7011	12.2395	32.798	254.897	17.18	0.43679	79.0763	0.57959
				12.192	17.192	35.498	27.9858	20.9613	46.1485	6	0.176123	0.243387	0.211348	0.0222003	5.91475	2.23887	0.621295	0.27337	1.95861	0.822615	0	57.1139	26.5332	83.6472	4.42661	31.7204	12.2278	32.8042	254.989	17.192	0.436181	79.1474	0.579463
				12.204	17.204	35.486	27.9933	20.9855	46.1795	6	0.175718	0.242851	0.210861	0.0220693	5.90269	2.23946	0.617791	0.271828	1.95325	0.820364	0	57.1291	26.5639	83.6931	4.42716	31.7397	12.2161	32.8105	255.08	17.204	0.43557	79.2183	0.579335
				12.216	17.216	35.474	28.0007	21.0097	46.2103	6	0.175313	0.242315	0.210375	0.0219388	5.89065	2.24006	0.614301	0.270292	1.94789	0.818112	0	57.1443	26.5945	83.7388	4.4277	31.7589	12.2044	32.8167	255.172	17.216	0.434958	79.289	0.579207
				12.228	17.228	35.462	28.0081	21.0338	46.2411	6	0.174908	0.24178	0.20989	0.0218089	5.87861	2.24065	0.610825	0.268763	1.94252	0.815857	0	57.1593	26.6251	83.7844	4.42825	31.7781	12.1926	32.8229	255.262	17.228	0.434345	79.3597	0.579079
				12.24	17.24	35.45	28.0154	21.0578	46.2717	6	0.174505	0.241246	0.209406	0.0216796	5.86658	2.24123	0.607363	0.26724	1.93715	0.813601	0	57.1743	26.6555	83.8298	4.42879	31.7972	12.1809	32.829	255.353	17.24	0.433729	79.4301	0.578951
				12.252	17.252	35.438	28.0227	21.0818	46.3022	6	0.174102	0.240713	0.208922	0.0215509	5.85456	2.24181	0.603914	0.265722	1.93177	0.811343	0	57.1891	26.6858	83.875	4.42933	31.8162	12.1692	32.8352	255.442	17.252	0.433112	79.5005	0.578823
				12.264	17.264	35.426	28.0299	21.1057	46.3327	6	0.1737	0.240181	0.20844	0.0214228	5.84256	2.24239	0.60048	0.264211	1.92639	0.809083	0	57.2039	26.7161	83.92	4.42986	31.8352	12.1575	32.8413	255.532	17.264	0.432493	79.5706	0.578695
				12.276	17.276	35.414	28.0371	21.1296	46.363	6	0.173299	0.23965	0.207958	0.0212953	5.83056	2.24297	0.597059	0.262706	1.921	0.80682	0	57.2186	26.7463	83.9649	4.4304	31.8541	12.1458	32.8474	255.621	17.276	0.431873	79.6407	0.578567
				12.288	17.288	35.402	28.0443	21.1533	46.3932	6	0.172898	0.23912	0.207478	0.0211684	5.81857	2.24354	0.593652	0.261207	1.91561	0.804556	0	57.2333	26.7764	84.0096	4.43093	31.873	12.1341	32.8536	255.709	17.288	0.431251	79.7106	0.578438
				12.3	17.3	35.39	28.0514	21.177	46.4233	6	0.172498	0.23859	0.206998	0.021042	5.80659	2.24411	0.590259	0.259714	1.91022	0.80229	0	57.2478	26.8064	84.0542	4.43146	31.8918	12.1224	32.8596	255.798	17.3	0.430627	79.7803	0.57831
				12.312	17.312	35.378	28.0585	21.2007	46.4533	6	0.172099	0.238062	0.206519	0.0209163	5.79463	2.24468	0.586879	0.258227	1.90482	0.800023	0	57.2623	26.8363	84.0985	4.43199	31.9105	12.1107	32.8657	255.885	17.312	0.430001	79.8499	0.578182
				12.324	17.324	35.366	28.0655	21.2242	46.4832	6	0.171701	0.237534	0.206042	0.0207911	5.78267	2.24524	0.583513	0.256746	1.89941	0.797753	0	57.2766	26.8661	84.1427	4.43251	31.9292	12.0991	32.8718	255.973	17.324	0.429374	79.9194	0.578053
				12.336	17.336	35.354	28.0726	21.2477	46.513	6	0.171304	0.237007	0.205565	0.0206665	5.77072	2.2458	0.58016	0.255271	1.894	0.795482	0	57.2909	26.8958	84.1868	4.43304	31.9478	12.0874	32.8778	256.06	17.336	0.428744	79.9887	0.577925
				12.348	17.348	35.342	28.0795	21.2711	46.5427	6	0.170907	0.236481	0.205088	0.0205424	5.75878	2.24636	0.576821	0.253801	1.88859	0.793209	0	57.3051	26.9255	84.2306	4.43356	31.9664	12.0757	32.8838	256.146	17.348	0.428113	80.0579	0.577796
				12.36	17.36	35.33	28.0864	21.2945	46.5723	6	0.170511	0.235956	0.204613	0.0204189	5.74686	2.24691	0.573495	0.252338	1.88318	0.790934	0	57.3193	26.9551	84.2743	4.43408	31.9849	12.064	32.8898	256.232	17.36	0.427481	80.1269	0.577668
				12.372	17.372	35.318	28.0933	21.3178	46.6018	6	0.170116	0.235432	0.204139	0.020296	5.73494	2.24747	0.570183	0.250881	1.87775	0.788657	0	57.3333	26.9845	84.3178	4.43459	32.0033	12.0523	32.8958	256.318	17.372	0.426846	80.1958	0.577539
				12.384	17.384	35.306	28.1002	21.341	46.6311	6	0.169721	0.234909	0.203665	0.0201737	5.72303	2.24801	0.566884	0.249429	1.87233	0.786378	0	57.3473	27.0139	84.3612	4.43511	32.0217	12.0407	32.9018	256.403	17.384	0.42621	80.2646	0.57741
				12.396	17.396	35.294	28.107	21.3641	46.6604	6	0.169327	0.234386	0.203193	0.0200519	5.71114	2.24856	0.563598	0.247983	1.8669	0.784098	0	57.3611	27.0432	84.4044	4.43562	32.0401	12.029	32.9077	256.488	17.396	0.425572	80.3332	0.577282
				12.408	17.408	35.282	28.1137	21.3872	46.6896	6	0.168934	0.233865	0.202721	0.0199307	5.69925	2.2491	0.560325	0.246543	1.86147	0.781816	0	57.3749	27.0724	84.4474	4.43613	32.0583	12.0173	32.9137	256.572	17.408	0.424932	80.4016	0.577153
				12.42	17.42	35.27	28.1204	21.4102	46.7186	6	0.168542	0.233344	0.20225	0.01981	5.68737	2.24964	0.557066	0.245109	1.85603	0.779532	0	57.3887	27.1016	84.4902	4.43664	32.0766	12.0057	32.9196	256.656	17.42	0.42429	80.47	0.577024
				12.432	17.432	35.258	28.1271	21.4332	46.7476	6	0.16815	0.232824	0.20178	0.0196899	5.6755	2.25017	0.553819	0.243681	1.85059	0.777247	0	57.4023	27.1306	84.5329	4.43714	32.0947	11.994	32.9255	256.74	17.432	0.423646	80.5381	0.576895
				12.444	17.444	35.246	28.1338	21.456	46.7764	6	0.167759	0.232305	0.201311	0.0195703	5.66365	2.2507	0.550586	0.242258	1.84514	0.77496	0	57.4159	27.1595	84.5754	4.43764	32.1128	11.9824	32.9314	256.823	17.444	0.423001	80.6062	0.576766
				12.456	17.456	35.234	28.1404	21.4788	46.8052	6	0.167369	0.231787	0.200843	0.0194513	5.6518	2.25123	0.547366	0.240841	1.83969	0.772671	0	57.4294	27.1884	84.6178	4.43814	32.1309	11.9707	32.9373	256.906	17.456	0.422354	80.6741	0.576637
				12.468	17.468	35.222	28.147	21.5016	46.8338	6	0.16698	0.231269	0.200376	0.0193328	5.63996	2.25176	0.544158	0.23943	1.83424	0.77038	0	57.4428	27.2172	84.66	4.43864	32.1488	11.9591	32.9431	256.988	17.468	0.421704	80.7418	0.576508
				12.48	17.48	35.21	28.1535	21.5242	46.8624	6	0.166591	0.230753	0.199909	0.0192148	5.62814	2.25228	0.540964	0.238024	1.82878	0.768088	0	57.4561	27.2459	84.702	4.43914	32.1668	11.9474	32.949	257.07	17.48	0.421053	80.8094	0.576379
				12.492	17.492	35.198	28.16	21.5468	46.8908	6	0.166203	0.230237	0.199443	0.0190974	5.61632	2.2528	0.537782	0.236624	1.82332	0.765794	0	57.4693	27.2745	84.7438	4.43963	32.1846	11.9358	32.9548	257.152	17.492	0.4204	80.8769	0.57625
				12.504	17.504	35.186	28.1664	21.5694	46.9191	6	0.165815	0.229722	0.198978	0.0189805	5.60451	2.25331	0.534614	0.23523	1.81786	0.763499	0	57.4825	27.303	84.7855	4.44012	32.2024	11.9242	32.9606	257.233	17.504	0.419745	80.9442	0.57612
				12.516	17.516	35.174	28.1728	21.5918	46.9474	6	0.165429	0.229208	0.198514	0.0188642	5.59271	2.25383	0.531458	0.233841	1.81239	0.761202	0	57.4956	27.3314	84.827	4.44061	32.2202	11.9125	32.9664	257.314	17.516	0.419089	81.0114	0.575991
				12.528	17.528	35.162	28.1792	21.6142	46.9755	6	0.165043	0.228695	0.198051	0.0187484	5.58093	2.25434	0.528314	0.232458	1.80691	0.758904	0	57.5086	27.3598	84.8684	4.4411	32.2379	11.9009	32.9721	257.394	17.528	0.41843	81.0784	0.575862
				12.54	17.54	35.15	28.1856	21.6365	47.0035	6	0.164657	0.228182	0.197589	0.0186331	5.56915	2.25484	0.525184	0.231081	1.80144	0.756603	0	57.5216	27.388	84.9096	4.44159	32.2555	11.8893	32.9779	257.474	17.54	0.417769	81.1453	0.575732
				12.552	17.552	35.138	28.1919	21.6588	47.0314	6	0.164273	0.22767	0.197127	0.0185183	5.55738	2.25535	0.522066	0.229709	1.79596	0.754302	0	57.5344	27.4162	84.9506	4.44207	32.2731	11.8777	32.9836	257.554	17.552	0.417107	81.2121	0.575603
				12.564	17.564	35.126	28.1981	21.6809	47.0593	6	0.163889	0.227159	0.196666	0.0184041	5.54562	2.25585	0.518961	0.228343	1.79047	0.751998	0	57.5472	27.4442	84.9914	4.44255	32.2906	11.866	32.9893	257.633	17.564	0.416442	81.2787	0.575473
				12.576	17.576	35.114	28.2044	21.7031	47.087	6	0.163505	0.226649	0.196206	0.0182904	5.53388	2.25635	0.515868	0.226982	1.78499	0.749694	0	57.5599	27.4722	85.0321	4.44303	32.308	11.8544	32.995	257.712	17.576	0.415776	81.3452	0.575344
				12.588	17.588	35.102	28.2105	21.7251	47.1146	6	0.163123	0.22614	0.195747	0.0181772	5.52214	2.25684	0.512787	0.225626	1.77949	0.747387	0	57.5725	27.5001	85.0727	4.44351	32.3254	11.8428	33.0007	257.79	17.588	0.415107	81.4115	0.575214
				12.6	17.6	35.09	28.2167	21.7471	47.1421	6	0.162741	0.225632	0.195289	0.0180645	5.51041	2.25734	0.50972	0.224277	1.774	0.74508	0	57.5851	27.5279	85.113	4.44398	32.3428	11.8312	33.0064	257.868	17.6	0.414437	81.4777	0.575084
				12.612	17.612	35.078	28.2228	21.769	47.1695	6	0.16236	0.225124	0.194831	0.0179523	5.49869	2.25783	0.506664	0.222932	1.7685	0.74277	0	57.5976	27.5557	85.1532	4.44445	32.3601	11.8196	33.012	257.946	17.612	0.413765	81.5438	0.574954
				12.624	17.624	35.066	28.2289	21.7908	47.1968	6	0.161979	0.224617	0.194375	0.0178406	5.48698	2.25831	0.503621	0.221593	1.763	0.740459	0	57.61	27.5833	85.1933	4.44492	32.3773	11.808	33.0177	258.023	17.624	0.41309	81.6097	0.574825
				12.636	17.636	35.054	28.2349	21.8126	47.224	6	0.161599	0.224111	0.193919	0.0177295	5.47529	2.2588	0.50059	0.22026	1.75749	0.738147	0	57.6223	27.6108	85.2332	4.44539	32.3945	11.7964	33.0233	258.1	17.636	0.412414	81.6755	0.574695
				12.648	17.648	35.042	28.2409	21.8342	47.2511	6	0.16122	0.223605	0.193464	0.0176188	5.4636	2.25928	0.497572	0.218932	1.75198	0.735833	0	57.6346	27.6383	85.2729	4.44586	32.4116	11.7848	33.0289	258.177	17.648	0.411735	81.7411	0.574565
				12.66	17.66	35.03	28.2469	21.8559	47.2781	6	0.160841	0.223101	0.193009	0.0175087	5.45192	2.25975	0.494565	0.217609	1.74647	0.733518	0	57.6468	27.6657	85.3124	4.44632	32.4286	11.7732	33.0345	258.253	17.66	0.411055	81.8066	0.574435
				12.672	17.672	35.018	28.2529	21.8774	47.305	6	0.160463	0.222597	0.192556	0.017399	5.44025	2.26023	0.491571	0.216291	1.74096	0.731201	0	57.6589	27.6929	85.3518	4.44678	32.4456	11.7616	33.04	258.328	17.672	0.410372	81.8719	0.574305
				12.684	17.684	35.006	28.2588	21.8989	47.3318	6	0.160086	0.222094	0.192103	0.0172898	5.42859	2.2607	0.488589	0.214979	1.73544	0.728883	0	57.6709	27.7201	85.391	4.44724	32.4626	11.7501	33.0456	258.404	17.684	0.409688	81.9372	0.574175
				12.696	17.696	34.994	28.2646	21.9203	47.3585	6	0.159709	0.221592	0.191651	0.0171812	5.41694	2.26117	0.485619	0.213673	1.72991	0.726564	0	57.6829	27.7472	85.4301	4.4477	32.4794	11.7385	33.0511	258.479	17.696	0.409001	82.0022	0.574044
				12.708	17.708	34.982	28.2704	21.9417	47.385	6	0.159333	0.22109	0.1912	0.017073	5.4053	2.26164	0.482662	0.212371	1.72439	0.724243	0	57.6948	27.7742	85.469	4.44815	32.4963	11.7269	33.0566	258.553	17.708	0.408312	82.0672	0.573914
				12.72	17.72	34.97	28.2762	21.9629	47.4115	6	0.158958	0.220589	0.190749	0.0169653	5.39367	2.2621	0.479716	0.211075	1.71886	0.72192	0	57.7066	27.8012	85.5078	4.44861	32.513	11.7153	33.0621	258.628	17.72	0.407621	82.132	0.573784
				12.732	17.732	34.958	28.282	21.9841	47.4379	6	0.158583	0.220089	0.190299	0.0168581	5.38205	2.26256	0.476782	0.209784	1.71333	0.719597	0	57.7183	27.828	85.5464	4.44906	32.5297	11.7038	33.0676	258.701	17.732	0.406928	82.1966	0.573654
				12.744	17.744	34.946	28.2877	22.0053	47.4642	6	0.158209	0.21959	0.18985	0.0167514	5.37044	2.26302	0.47386	0.208498	1.70779	0.717271	0	57.73	27.8548	85.5848	4.44951	32.5464	11.6922	33.0731	258.775	17.744	0.406233	82.2611	0.573523
				12.756	17.756	34.934	28.2934	22.0263	47.4904	6	0.157835	0.219091	0.189402	0.0166452	5.35883	2.26347	0.47095	0.207218	1.70225	0.714945	0	57.7416	27.8814	85.623	4.44995	32.563	11.6807	33.0785	258.848	17.756	0.405536	82.3255	0.573393
				12.768	17.768	34.922	28.2991	22.0473	47.5165	6	0.157462	0.218594	0.188955	0.0165395	5.34724	2.26392	0.468051	0.205943	1.69671	0.712617	0	57.7532	27.908	85.6612	4.4504	32.5795	11.6691	33.0839	258.921	17.768	0.404836	82.3897	0.573262
				12.78	17.78	34.91	28.3047	22.0682	47.5424	6	0.15709	0.218097	0.188508	0.0164342	5.33566	2.26437	0.465165	0.204672	1.69116	0.710288	0	57.7646	27.9345	85.6991	4.45084	32.596	11.6576	33.0894	258.993	17.78	0.404135	82.4538	0.573132
				12.792	17.792	34.898	28.3102	22.0891	47.5683	6	0.156718	0.2176	0.188062	0.0163294	5.32409	2.26482	0.46229	0.203408	1.68561	0.707957	0	57.776	27.9609	85.7369	4.45128	32.6124	11.646	33.0947	259.065	17.792	0.403431	82.5178	0.573001
				12.804	17.804	34.886	28.3158	22.1099	47.5941	6	0.156347	0.217105	0.187617	0.0162251	5.31252	2.26526	0.459427	0.202148	1.68006	0.705626	0	57.7873	27.9872	85.7745	4.45172	32.6288	11.6345	33.1001	259.137	17.804	0.402725	82.5816	0.57287
				12.816	17.816	34.874	28.3213	22.1306	47.6198	6	0.155977	0.21661	0.187173	0.0161213	5.30097	2.2657	0.456575	0.200893	1.67451	0.703292	0	57.7986	28.0134	85.812	4.45216	32.6451	11.6229	33.1055	259.208	17.816	0.402017	82.6453	0.572739
				12.828	17.828	34.862	28.3268	22.1512	47.6453	6	0.155607	0.216116	0.186729	0.0160179	5.28943	2.26614	0.453735	0.199644	1.66895	0.700958	0	57.8098	28.0395	85.8493	4.45259	32.6613	11.6114	33.1108	259.279	17.828	0.401307	82.7088	0.572609
				12.84	17.84	34.85	28.3322	22.1718	47.6708	6	0.155238	0.215622	0.186286	0.015915	5.27789	2.26658	0.450907	0.198399	1.66339	0.698622	0	57.8209	28.0656	85.8864	4.45303	32.6775	11.5999	33.1162	259.349	17.84	0.400594	82.7722	0.572478
				12.852	17.852	34.838	28.3376	22.1923	47.6962	6	0.15487	0.21513	0.185844	0.0158125	5.26637	2.26701	0.44809	0.19716	1.65782	0.696285	0	57.8319	28.0915	85.9234	4.45346	32.6937	11.5883	33.1215	259.419	17.852	0.399879	82.8355	0.572347
				12.864	17.864	34.826	28.343	22.2127	47.7214	6	0.154502	0.214638	0.185402	0.0157106	5.25485	2.26744	0.445285	0.195925	1.65225	0.693947	0	57.8429	28.1174	85.9603	4.45389	32.7097	11.5768	33.1268	259.489	17.864	0.399162	82.8986	0.572216
				12.876	17.876	34.814	28.3484	22.2331	47.7466	6	0.154134	0.214146	0.184961	0.0156091	5.24335	2.26787	0.442491	0.194696	1.64668	0.691607	0	57.8538	28.1432	85.997	4.45431	32.7258	11.5653	33.132	259.558	17.876	0.398443	82.9616	0.572085
				12.888	17.888	34.802	28.3537	22.2534	47.7717	6	0.153768	0.213656	0.184521	0.015508	5.23185	2.26829	0.439709	0.193472	1.64111	0.689266	0	57.8646	28.1688	86.0335	4.45474	32.7417	11.5538	33.1373	259.627	17.888	0.397721	83.0245	0.571954
				12.9	17.9	34.79	28.359	22.2736	47.7967	6	0.153401	0.213166	0.184082	0.0154074	5.22036	2.26872	0.436938	0.192253	1.63553	0.686924	0	57.8754	28.1944	86.0698	4.45516	32.7576	11.5423	33.1425	259.696	17.9	0.396997	83.0872	0.571822
				12.912	17.912	34.778	28.3642	22.2938	47.8215	6	0.153036	0.212677	0.183643	0.0153073	5.20889	2.26914	0.434178	0.191038	1.62995	0.68458	0	57.8861	28.2199	86.106	4.45558	32.7735	11.5308	33.1478	259.764	17.912	0.396271	83.1498	0.571691
				12.924	17.924	34.766	28.3694	22.3138	47.8463	6	0.152671	0.212188	0.183205	0.0152076	5.19742	2.26955	0.431429	0.189829	1.62437	0.682236	0	57.8967	28.2454	86.1421	4.456	32.7893	11.5193	33.153	259.832	17.924	0.395543	83.2122	0.57156
				12.936	17.936	34.754	28.3746	22.3338	47.871	6	0.152306	0.2117	0.182768	0.0151083	5.18596	2.26997	0.428692	0.188625	1.61879	0.67989	0	57.9073	28.2707	86.178	4.45641	32.805	11.5078	33.1581	259.9	17.936	0.394812	83.2745	0.571429
				12.948	17.948	34.742	28.3797	22.3538	47.8955	6	0.151943	0.211213	0.182331	0.0150095	5.17451	2.27038	0.425966	0.187425	1.6132	0.677543	0	57.9178	28.2959	86.2137	4.45683	32.8207	11.4963	33.1633	259.967	17.948	0.394079	83.3367	0.571297
				12.96	17.96	34.73	28.3848	22.3737	47.92	6	0.151579	0.210727	0.181895	0.0149112	5.16307	2.27079	0.423251	0.186231	1.60761	0.675194	0	57.9282	28.3211	86.2493	4.45724	32.8363	11.4848	33.1685	260.034	17.96	0.393343	83.3987	0.571166
				12.972	17.972	34.718	28.3899	22.3935	47.9444	6	0.151217	0.210241	0.18146	0.0148133	5.15164	2.27119	0.420547	0.185041	1.60201	0.672845	0	57.9386	28.3461	86.2847	4.45765	32.8519	11.4733	33.1736	260.101	17.972	0.392605	83.4606	0.571034
				12.984	17.984	34.706	28.395	22.4132	47.9686	6	0.150855	0.209756	0.181026	0.0147158	5.14022	2.2716	0.417855	0.183856	1.59641	0.670494	0	57.9489	28.3711	86.32	4.45806	32.8674	11.4618	33.1787	260.167	17.984	0.391865	83.5223	0.570902
				12.996	17.996	34.694	28.4	22.4328	47.9928	6	0.150493	0.209272	0.180592	0.0146188	5.1288	2.272	0.415173	0.182676	1.59082	0.668142	0	57.9591	28.396	86.3551	4.45847	32.8828	11.4503	33.1838	260.233	17.996	0.391122	83.5839	0.570771
				13.008	18.008	34.682	28.405	22.4524	48.0169	6	0.150132	0.208788	0.180159	0.0145222	5.1174	2.2724	0.412502	0.181501	1.58521	0.665789	0	57.9693	28.4208	86.3901	4.45887	32.8982	11.4389	33.1889	260.298	18.008	0.390377	83.6454	0.570639
				13.02	18.02	34.67	28.4099	22.4719	48.0409	6	0.149772	0.208305	0.179726	0.014426	5.10601	2.27279	0.409842	0.180331	1.57961	0.663435	0	57.9794	28.4455	86.4249	4.45928	32.9135	11.4274	33.194	260.363	18.02	0.389629	83.7068	0.570507
				13.032	18.032	34.658	28.4148	22.4914	48.0647	6	0.149412	0.207823	0.179295	0.0143303	5.09462	2.27319	0.407194	0.179165	1.574	0.66108	0	57.9894	28.4701	86.4596	4.45968	32.9288	11.4159	33.199	260.428	18.032	0.388879	83.768	0.570375
				13.044	18.044	34.646	28.4197	22.5108	48.0885	6	0.149053	0.207341	0.178863	0.014235	5.08325	2.27358	0.404556	0.178004	1.56839	0.658723	0	57.9994	28.4946	86.4941	4.46008	32.944	11.4044	33.2041	260.492	18.044	0.388127	83.829	0.570244
				13.056	18.056	34.634	28.4246	22.5301	48.1122	6	0.148694	0.20686	0.178433	0.0141402	5.07188	2.27397	0.401928	0.176848	1.56277	0.656365	0	58.0093	28.5191	86.5284	4.46047	32.9592	11.393	33.2091	260.556	18.056	0.387372	83.89	0.570112
				13.068	18.068	34.622	28.4294	22.5493	48.1358	6	0.148336	0.20638	0.178003	0.0140457	5.06052	2.27435	0.399312	0.175697	1.55716	0.654006	0	58.0192	28.5434	86.5626	4.46087	32.9743	11.3815	33.2141	260.62	18.068	0.386614	83.9508	0.56998
				13.08	18.08	34.61	28.4342	22.5685	48.1592	6	0.147978	0.2059	0.177574	0.0139517	5.04918	2.27473	0.396706	0.174551	1.55154	0.651646	0	58.0289	28.5677	86.5966	4.46126	32.9894	11.3701	33.2191	260.683	18.08	0.385854	84.0114	0.569848
				13.092	18.092	34.598	28.4389	22.5876	48.1826	6	0.147621	0.205421	0.177146	0.0138582	5.03784	2.27512	0.394112	0.173409	1.54592	0.649285	0	58.0387	28.5919	86.6305	4.46165	33.0044	11.3586	33.224	260.747	18.092	0.385091	84.0719	0.569715
				13.104	18.104	34.586	28.4437	22.6066	48.2059	6	0.147265	0.204942	0.176718	0.013765	5.02651	2.27549	0.391527	0.172272	1.54029	0.646923	0	58.0483	28.6159	86.6643	4.46204	33.0193	11.3472	33.229	260.809	18.104	0.384326	84.1323	0.569583
				13.116	18.116	34.574	28.4484	22.6255	48.2291	6	0.146909	0.204465	0.176291	0.0136723	5.01519	2.27587	0.388954	0.17114	1.53467	0.644559	0	58.0579	28.6399	86.6978	4.46243	33.0342	11.3358	33.2339	260.872	18.116	0.383559	84.1926	0.569451
				13.128	18.128	34.562	28.453	22.6444	48.2522	6	0.146554	0.203987	0.175864	0.0135799	5.00388	2.27624	0.386391	0.170012	1.52904	0.642195	0	58.0674	28.6638	86.7313	4.46281	33.049	11.3243	33.2388	260.934	18.128	0.382789	84.2527	0.569319
				13.14	18.14	34.55	28.4577	22.6632	48.2751	6	0.146199	0.203511	0.175439	0.013488	4.99257	2.27661	0.383838	0.168889	1.5234	0.639829	0	58.0769	28.6876	86.7645	4.4632	33.0638	11.3129	33.2437	260.995	18.14	0.382016	84.3127	0.569186
				13.152	18.152	34.538	28.4623	22.682	48.298	6	0.145844	0.203035	0.175013	0.0133966	4.98128	2.27698	0.381297	0.16777	1.51777	0.637463	0	58.0863	28.7114	86.7977	4.46358	33.0785	11.3015	33.2486	261.057	18.152	0.38124	84.3725	0.569054
				13.164	18.164	34.526	28.4669	22.7007	48.3208	6	0.145491	0.20256	0.174589	0.0133055	4.97	2.27735	0.378765	0.166657	1.51213	0.635095	0	58.0956	28.735	86.8306	4.46396	33.0932	11.29	33.2535	261.118	18.164	0.380462	84.4322	0.568921
				13.176	18.176	34.514	28.4714	22.7193	48.3435	6	0.145137	0.202085	0.174165	0.0132148	4.95872	2.27771	0.376244	0.165547	1.50649	0.632726	0	58.1049	28.7585	86.8635	4.46434	33.1078	11.2786	33.2583	261.178	18.176	0.379682	84.4918	0.568789
				13.188	18.188	34.502	28.4759	22.7378	48.3661	6	0.144785	0.201611	0.173742	0.0131246	4.94745	2.27807	0.373734	0.164443	1.50085	0.630356	0	58.1141	28.782	86.8961	4.46471	33.1223	11.2672	33.2631	261.238	18.188	0.378898	84.5512	0.568656
				13.2	18.2	34.49	28.4804	22.7562	48.3886	6	0.144433	0.201138	0.173319	0.0130347	4.9362	2.27843	0.371234	0.163343	1.4952	0.627985	0	58.1233	28.8054	86.9286	4.46509	33.1368	11.2558	33.268	261.298	18.2	0.378112	84.6105	0.568523
				13.212	18.212	34.478	28.4849	22.7746	48.411	6	0.144081	0.200665	0.172897	0.0129453	4.92495	2.27879	0.368744	0.162247	1.48955	0.625613	0	58.1324	28.8286	86.961	4.46546	33.1512	11.2444	33.2727	261.358	18.212	0.377323	84.6697	0.568391
				13.224	18.224	34.466	28.4893	22.7929	48.4333	6	0.14373	0.200193	0.172476	0.0128562	4.91371	2.27914	0.366264	0.161156	1.4839	0.62324	0	58.1414	28.8518	86.9932	4.46583	33.1656	11.233	33.2775	261.417	18.224	0.376532	84.7287	0.568258
				13.236	18.236	34.454	28.4937	22.8112	48.4555	6	0.143379	0.199721	0.172055	0.0127676	4.90248	2.27949	0.363795	0.16007	1.47825	0.620865	0	58.1504	28.8749	87.0253	4.4662	33.1799	11.2216	33.2823	261.476	18.236	0.375738	84.7876	0.568125
				13.248	18.248	34.442	28.498	22.8294	48.4776	6	0.143029	0.19925	0.171635	0.0126793	4.89125	2.27984	0.361336	0.158988	1.4726	0.61849	0	58.1593	28.8979	87.0572	4.46657	33.1942	11.2102	33.287	261.535	18.248	0.374941	84.8464	0.567992
				13.26	18.26	34.43	28.5024	22.8475	48.4996	6	0.142679	0.19878	0.171215	0.0125915	4.88004	2.28019	0.358887	0.15791	1.46694	0.616114	0	58.1681	28.9209	87.089	4.46693	33.2084	11.1988	33.2917	261.593	18.26	0.374141	84.905	0.567859
				13.272	18.272	34.418	28.5067	22.8655	48.5215	6	0.14233	0.19831	0.170796	0.012504	4.86883	2.28053	0.356449	0.156837	1.46128	0.613736	0	58.1769	28.9437	87.1206	4.46729	33.2225	11.1874	33.2964	261.651	18.272	0.373339	84.9635	0.567726
				13.284	18.284	34.406	28.511	22.8835	48.5433	6	0.141982	0.197841	0.170378	0.012417	4.85764	2.28088	0.35402	0.155769	1.45561	0.611358	0	58.1856	28.9664	87.1521	4.46765	33.2366	11.176	33.3011	261.709	18.284	0.372534	85.0219	0.567593
				13.296	18.296	34.394	28.5152	22.9014	48.5651	6	0.141633	0.197373	0.16996	0.0123303	4.84645	2.28122	0.351602	0.154705	1.44995	0.608978	0	58.1943	28.9891	87.1834	4.46801	33.2507	11.1646	33.3058	261.766	18.296	0.371726	85.0801	0.56746
				13.308	18.308	34.382	28.5194	22.9192	48.5867	6	0.141286	0.196905	0.169543	0.0122441	4.83527	2.28155	0.349193	0.153645	1.44428	0.606598	0	58.2029	29.0116	87.2145	4.46837	33.2647	11.1533	33.3105	261.823	18.308	0.370915	85.1382	0.567326
				13.32	18.32	34.37	28.5236	22.9369	48.6082	6	0.140939	0.196437	0.169127	0.0121582	4.8241	2.28189	0.346795	0.15259	1.43861	0.604216	0	58.2115	29.0341	87.2456	4.46873	33.2786	11.1419	33.3151	261.88	18.32	0.370101	85.1961	0.567193
				13.332	18.332	34.358	28.5278	22.9546	48.6296	6	0.140592	0.19597	0.168711	0.0120727	4.81294	2.28222	0.344407	0.151539	1.43294	0.601834	0	58.22	29.0565	87.2764	4.46908	33.2925	11.1305	33.3197	261.936	18.332	0.369285	85.254	0.56706
				13.344	18.344	34.346	28.5319	22.9722	48.6509	6	0.140246	0.195504	0.168295	0.0119876	4.80179	2.28255	0.342028	0.150492	1.42726	0.59945	0	58.2284	29.0788	87.3072	4.46943	33.3063	11.1192	33.3243	261.992	18.344	0.368465	85.3117	0.566926
				13.356	18.356	34.334	28.536	22.9898	48.6722	6	0.1399	0.195039	0.167881	0.0119028	4.79064	2.28288	0.33966	0.14945	1.42159	0.597066	0	58.2368	29.101	87.3377	4.46978	33.32	11.1078	33.3289	262.048	18.356	0.367643	85.3692	0.566793
				13.368	18.368	34.322	28.5401	23.0072	48.6933	6	0.139555	0.194574	0.167466	0.0118185	4.77951	2.28321	0.337301	0.148413	1.41591	0.59468	0	58.2451	29.1231	87.3682	4.47013	33.3337	11.0964	33.3335	262.103	18.368	0.366817	85.4266	0.566659
				13.38	18.38	34.31	28.5441	23.0246	48.7143	6	0.139211	0.194109	0.167053	0.0117345	4.76838	2.28353	0.334953	0.147379	1.41022	0.592294	0	58.2534	29.1451	87.3984	4.47048	33.3474	11.0851	33.338	262.158	18.38	0.365989	85.4839	0.566525
				13.392	18.392	34.298	28.5482	23.0419	48.7353	6	0.138867	0.193645	0.16664	0.011651	4.75726	2.28385	0.332614	0.14635	1.40454	0.589906	0	58.2616	29.167	87.4286	4.47082	33.361	11.0737	33.3425	262.213	18.392	0.365158	85.5411	0.566392
				13.404	18.404	34.286	28.5522	23.0592	48.7561	6	0.138523	0.193182	0.166227	0.0115678	4.74615	2.28417	0.330284	0.145325	1.39885	0.587518	0	58.2697	29.1889	87.4586	4.47117	33.3745	11.0624	33.3471	262.268	18.404	0.364324	85.5981	0.566258
				13.416	18.416	34.274	28.5561	23.0764	48.7769	6	0.13818	0.192719	0.165816	0.0114849	4.73505	2.28449	0.327965	0.144305	1.39316	0.585128	0	58.2778	29.2106	87.4884	4.47151	33.388	11.051	33.3516	262.322	18.416	0.363487	85.655	0.566124
				13.428	18.428	34.262	28.5601	23.0935	48.7975	6	0.137837	0.192257	0.165404	0.0114025	4.72396	2.2848	0.325655	0.143288	1.38747	0.582738	0	58.2858	29.2323	87.5181	4.47185	33.4014	11.0397	33.356	262.376	18.428	0.362646	85.7117	0.56599
				13.44	18.44	34.25	28.564	23.1105	48.8181	6	0.137495	0.191795	0.164994	0.0113204	4.71287	2.28512	0.323355	0.142276	1.38178	0.580346	0	58.2938	29.2538	87.5476	4.47218	33.4148	11.0284	33.3605	262.429	18.44	0.361803	85.7684	0.565856
				13.452	18.452	34.238	28.5678	23.1275	48.8386	6	0.137153	0.191334	0.164583	0.0112387	4.70179	2.28543	0.321065	0.141269	1.37608	0.577954	0	58.3017	29.2753	87.577	4.47252	33.4281	11.017	33.3649	262.482	18.452	0.360957	85.8248	0.565722
				13.464	18.464	34.226	28.5717	23.1444	48.8589	6	0.136812	0.190874	0.164174	0.0111573	4.69073	2.28574	0.318784	0.140265	1.37038	0.57556	0	58.3096	29.2967	87.6063	4.47285	33.4413	11.0057	33.3694	262.535	18.464	0.360107	85.8812	0.565588
				13.476	18.476	34.214	28.5755	23.1612	48.8792	6	0.136471	0.190414	0.163765	0.0110764	4.67967	2.28604	0.316513	0.139266	1.36468	0.573166	0	58.3174	29.318	87.6354	4.47318	33.4545	10.9944	33.3738	262.588	18.476	0.359255	85.9374	0.565454
				13.488	18.488	34.202	28.5793	23.178	48.8994	6	0.13613	0.189954	0.163356	0.0109958	4.66861	2.28635	0.314251	0.13827	1.35898	0.57077	0	58.3251	29.3392	87.6644	4.47352	33.4677	10.9831	33.3782	262.64	18.488	0.358399	85.9935	0.56532
				13.5	18.5	34.19	28.5831	23.1947	48.9194	6	0.13579	0.189495	0.162948	0.0109155	4.65757	2.28665	0.311999	0.13728	1.35327	0.568374	0	58.3328	29.3603	87.6932	4.47384	33.4808	10.9718	33.3825	262.692	18.5	0.357541	86.0495	0.565185
				13.512	18.512	34.178	28.5868	23.2113	48.9394	6	0.135451	0.189037	0.162541	0.0108356	4.64654	2.28695	0.309756	0.136293	1.34756	0.565977	0	58.3405	29.3814	87.7218	4.47417	33.4938	10.9605	33.3869	262.743	18.512	0.356679	86.1053	0.565051
				13.524	18.524	34.166	28.5905	23.2278	48.9593	6	0.135112	0.188579	0.162134	0.0107561	4.63551	2.28724	0.307523	0.13531	1.34185	0.563578	0	58.3481	29.4023	87.7504	4.4745	33.5068	10.9492	33.3912	262.795	18.524	0.355813	86.161	0.564917
				13.536	18.536	34.154	28.5942	23.2443	48.9791	6	0.134773	0.188122	0.161728	0.0106769	4.62449	2.28754	0.305299	0.134332	1.33614	0.561179	0	58.3556	29.4232	87.7788	4.47482	33.5197	10.9378	33.3956	262.846	18.536	0.354945	86.2165	0.564782
				13.548	18.548	34.142	28.5979	23.2607	48.9988	6	0.134435	0.187665	0.161322	0.0105981	4.61348	2.28783	0.303085	0.133357	1.33043	0.558779	0	58.3631	29.4439	87.807	4.47514	33.5325	10.9266	33.3999	262.896	18.548	0.354073	86.272	0.564648
				13.56	18.56	34.13	28.6015	23.277	49.0184	6	0.134098	0.187209	0.160917	0.0105197	4.60248	2.28812	0.30088	0.132387	1.32471	0.556378	0	58.3705	29.4646	87.8351	4.47546	33.5454	10.9153	33.4042	262.947	18.56	0.353199	86.3273	0.564513
				13.572	18.572	34.118	28.6052	23.2933	49.0379	6	0.13376	0.186753	0.160512	0.0104416	4.59148	2.28841	0.298684	0.131421	1.31899	0.553976	0	58.3779	29.4852	87.863	4.47578	33.5581	10.904	33.4084	262.997	18.572	0.352321	86.3824	0.564378
				13.584	18.584	34.106	28.6087	23.3095	49.0573	6	0.133424	0.186298	0.160108	0.0103639	4.5805	2.2887	0.296497	0.130459	1.31327	0.551572	0	58.3852	29.5057	87.8908	4.4761	33.5708	10.8927	33.4127	263.046	18.584	0.351439	86.4375	0.564244
				13.596	18.596	34.094	28.6123	23.3256	49.0766	6	0.133087	0.185843	0.159705	0.0102865	4.56952	2.28898	0.29432	0.129501	1.30754	0.549168	0	58.3924	29.5261	87.9185	4.47641	33.5834	10.8814	33.4169	263.096	18.596	0.350554	86.4924	0.564109
				13.608	18.608	34.082	28.6158	23.3416	49.0959	6	0.132751	0.185389	0.159302	0.0102095	4.55855	2.28927	0.292152	0.128547	1.30182	0.546764	0	58.3996	29.5464	87.946	4.47672	33.596	10.8701	33.4211	263.145	18.608	0.349666	86.5471	0.563974
				13.62	18.62	34.07	28.6193	23.3576	49.115	6	0.132416	0.184935	0.158899	0.0101328	4.54758	2.28955	0.289993	0.127597	1.29609	0.544358	0	58.4068	29.5666	87.9734	4.47703	33.6086	10.8588	33.4253	263.194	18.62	0.348775	86.6018	0.563839
				13.632	18.632	34.058	28.6228	23.3735	49.134	6	0.132081	0.184482	0.158497	0.0100564	4.53663	2.28982	0.287844	0.126651	1.29036	0.541951	0	58.4139	29.5867	88.0006	4.47734	33.621	10.8476	33.4295	263.242	18.632	0.34788	86.6563	0.563704
				13.644	18.644	34.046	28.6263	23.3893	49.153	6	0.131746	0.184029	0.158095	0.00998046	4.52568	2.2901	0.285703	0.125709	1.28463	0.539543	0	58.4209	29.6067	88.0277	4.47765	33.6334	10.8363	33.4337	263.291	18.644	0.346982	86.7106	0.563569
				13.656	18.656	34.034	28.6297	23.4051	49.1718	6	0.131412	0.183577	0.157694	0.00990481	4.51474	2.29038	0.283572	0.124772	1.27889	0.537134	0	58.4279	29.6267	88.0546	4.47796	33.6458	10.825	33.4378	263.338	18.656	0.34608	86.7649	0.563434
				13.668	18.668	34.022	28.6331	23.4208	49.1906	6	0.131078	0.183125	0.157294	0.00982951	4.50381	2.29065	0.281449	0.123838	1.27315	0.534725	0	58.4349	29.6466	88.0814	4.47826	33.6581	10.8138	33.4419	263.386	18.668	0.345175	86.819	0.563299
				13.68	18.68	34.01	28.6365	23.4364	49.2092	6	0.130745	0.182674	0.156894	0.00975456	4.49289	2.29092	0.279336	0.122908	1.26741	0.532314	0	58.4418	29.6663	88.1081	4.47856	33.6704	10.8025	33.4461	263.433	18.68	0.344266	86.873	0.563163
				13.692	18.692	33.998	28.6398	23.4519	49.2278	6	0.130412	0.182224	0.156495	0.00967994	4.48198	2.29119	0.277232	0.121982	1.26167	0.529903	0	58.4486	29.686	88.1346	4.47887	33.6826	10.7913	33.4502	263.48	18.692	0.343354	86.9268	0.563028
				13.704	18.704	33.986	28.6432	23.4674	49.2462	6	0.13008	0.181774	0.156096	0.00960566	4.47107	2.29145	0.275136	0.12106	1.25593	0.52749	0	58.4554	29.7056	88.161	4.47916	33.6947	10.78	33.4542	263.527	18.704	0.342438	86.9805	0.562893
				13.716	18.716	33.974	28.6465	23.4828	49.2646	6	0.129748	0.181324	0.155697	0.00953172	4.46017	2.29172	0.27305	0.120142	1.25018	0.525077	0	58.4621	29.7251	88.1872	4.47946	33.7068	10.7688	33.4583	263.574	18.716	0.341519	87.0341	0.562757
				13.728	18.728	33.962	28.6497	23.4981	49.2829	6	0.129416	0.180875	0.155299	0.00945812	4.44928	2.29198	0.270973	0.119228	1.24444	0.522663	0	58.4688	29.7445	88.2133	4.47976	33.7188	10.7575	33.4623	263.62	18.728	0.340596	87.0876	0.562622
				13.74	18.74	33.95	28.653	23.5134	49.3011	6	0.129085	0.180426	0.154902	0.00938485	4.43839	2.29224	0.268904	0.118318	1.23868	0.520248	0	58.4755	29.7638	88.2393	4.48005	33.7308	10.7463	33.4663	263.666	18.74	0.33967	87.1409	0.562486
				13.752	18.752	33.938	28.6562	23.5286	49.3192	6	0.128754	0.179978	0.154505	0.00931192	4.42752	2.2925	0.266844	0.117412	1.23293	0.517831	0	58.4821	29.783	88.2651	4.48034	33.7427	10.735	33.4703	263.711	18.752	0.33874	87.1941	0.56235
				13.764	18.764	33.926	28.6594	23.5437	49.3372	6	0.128423	0.17953	0.154108	0.00923932	4.41665	2.29275	0.264793	0.116509	1.22718	0.515414	0	58.4886	29.8022	88.2907	4.48064	33.7546	10.7238	33.4743	263.757	18.764	0.337806	87.2472	0.562215
				13.776	18.776	33.914	28.6626	23.5587	49.3551	6	0.128093	0.179083	0.153712	0.00916705	4.40579	2.29301	0.262751	0.115611	1.22142	0.512996	0	58.4951	29.8212	88.3163	4.48092	33.7664	10.7126	33.4783	263.802	18.776	0.336869	87.3001	0.562079
				13.788	18.788	33.902	28.6657	23.5737	49.3729	6	0.127764	0.178636	0.153317	0.00909511	4.39493	2.29326	0.260718	0.114716	1.21566	0.510578	0	58.5015	29.8401	88.3417	4.48121	33.7781	10.7014	33.4823	263.846	18.788	0.335928	87.3529	0.561943
				13.8	18.8	33.89	28.6689	23.5886	49.3906	6	0.127435	0.17819	0.152921	0.0090235	4.38409	2.29351	0.258694	0.113825	1.2099	0.508158	0	58.5079	29.859	88.3669	4.4815	33.7898	10.6901	33.4862	263.891	18.8	0.334983	87.4056	0.561807
				13.812	18.812	33.878	28.672	23.6034	49.4082	6	0.127106	0.177744	0.152527	0.00895222	4.37325	2.29376	0.256678	0.112938	1.20414	0.505737	0	58.5142	29.8778	88.392	4.48178	33.8014	10.6789	33.4901	263.935	18.812	0.334034	87.4581	0.561671
				13.824	18.824	33.866	28.6751	23.6182	49.4258	6	0.126777	0.177298	0.152133	0.00888126	4.36242	2.294	0.254671	0.112055	1.19837	0.503315	0	58.5205	29.8965	88.417	4.48206	33.813	10.6677	33.494	263.979	18.824	0.333082	87.5105	0.561535
				13.836	18.836	33.854	28.6781	23.6329	49.4432	6	0.126449	0.176853	0.151739	0.00881063	4.35159	2.29425	0.252672	0.111176	1.1926	0.500893	0	58.5268	29.9151	88.4418	4.48234	33.8246	10.6565	33.4979	264.022	18.836	0.332125	87.5628	0.561399
				13.848	18.848	33.842	28.6811	23.6475	49.4605	6	0.126122	0.176409	0.151346	0.00874032	4.34078	2.29449	0.250682	0.1103	1.18683	0.498469	0	58.5329	29.9336	88.4665	4.48262	33.836	10.6453	33.5017	264.065	18.848	0.331165	87.615	0.561262
				13.86	18.86	33.83	28.6842	23.662	49.4778	6	0.125794	0.175965	0.150953	0.00867033	4.32997	2.29473	0.248701	0.109428	1.18106	0.496045	0	58.5391	29.952	88.491	4.4829	33.8474	10.6341	33.5056	264.108	18.86	0.330201	87.667	0.561126
				13.872	18.872	33.818	28.6871	23.6765	49.4949	6	0.125468	0.175521	0.150561	0.00860066	4.31916	2.29497	0.246728	0.10856	1.17529	0.49362	0	58.5452	29.9703	88.5155	4.48318	33.8588	10.6229	33.5094	264.151	18.872	0.329233	87.7189	0.56099
				13.884	18.884	33.806	28.6901	23.6909	49.512	6	0.125141	0.175078	0.150169	0.00853131	4.30837	2.29521	0.244764	0.107696	1.16951	0.491194	0	58.5512	29.9885	88.5397	4.48345	33.8701	10.6117	33.5132	264.193	18.884	0.328262	87.7707	0.560853
				13.896	18.896	33.794	28.693	23.7052	49.529	6	0.124815	0.174635	0.149778	0.00846229	4.29758	2.29544	0.242809	0.106836	1.16373	0.488766	0	58.5572	30.0066	88.5639	4.48372	33.8814	10.6005	33.517	264.235	18.896	0.327286	87.8223	0.560717
				13.908	18.908	33.782	28.6959	23.7195	49.5459	6	0.124489	0.174193	0.149387	0.00839357	4.2868	2.29568	0.240862	0.105979	1.15795	0.486338	0	58.5632	30.0247	88.5878	4.48399	33.8926	10.5893	33.5208	264.277	18.908	0.326306	87.8738	0.56058
				13.92	18.92	33.77	28.6988	23.7337	49.5626	6	0.124164	0.173751	0.148997	0.00832518	4.27603	2.29591	0.238923	0.105126	1.15217	0.483909	0	58.5691	30.0426	88.6117	4.48426	33.9037	10.5781	33.5245	264.319	18.92	0.325322	87.9252	0.560444
				13.932	18.932	33.758	28.7017	23.7478	49.5793	6	0.123839	0.17331	0.148607	0.00825709	4.26527	2.29614	0.236993	0.104277	1.14638	0.48148	0	58.5749	30.0605	88.6354	4.48453	33.9148	10.5669	33.5283	264.36	18.932	0.324334	87.9764	0.560307
				13.944	18.944	33.746	28.7045	23.7618	49.5959	6	0.123514	0.172869	0.148217	0.00818933	4.25451	2.29636	0.235071	0.103431	1.14059	0.479049	0	58.5807	30.0783	88.659	4.4848	33.9258	10.5558	33.532	264.401	18.944	0.323343	88.0276	0.56017
				13.956	18.956	33.734	28.7074	23.7758	49.6124	6	0.12319	0.172428	0.147828	0.00812187	4.24376	2.29659	0.233157	0.102589	1.1348	0.476617	0	58.5865	30.096	88.6824	4.48506	33.9368	10.5446	33.5357	264.442	18.956	0.322347	88.0785	0.560033
				13.968	18.968	33.722	28.7102	23.7897	49.6289	6	0.122866	0.171988	0.147439	0.00805472	4.23301	2.29681	0.231252	0.101751	1.12901	0.474185	0	58.5922	30.1136	88.7057	4.48532	33.9477	10.5334	33.5394	264.482	18.968	0.321346	88.1294	0.559896
				13.98	18.98	33.71	28.7129	23.8035	49.6452	6	0.122543	0.171549	0.147051	0.00798789	4.22228	2.29704	0.229356	0.100917	1.12322	0.471751	0	58.5978	30.1311	88.7289	4.48559	33.9586	10.5222	33.5431	264.522	18.98	0.320342	88.1801	0.559759
				13.992	18.992	33.698	28.7157	23.8173	49.6614	6	0.12222	0.171109	0.146664	0.00792136	4.21155	2.29726	0.227467	0.100086	1.11742	0.469317	0	58.6035	30.1485	88.7519	4.48585	33.9694	10.5111	33.5467	264.562	18.992	0.319334	88.2307	0.559622
				14.004	19.004	33.686	28.7184	23.831	49.6776	6	0.121897	0.170671	0.146276	0.00785514	4.20082	2.29747	0.225587	0.0992584	1.11162	0.466881	-5.55112e-16	58.609	30.1658	88.7748	4.4861	33.9801	10.4999	33.5503	264.602	19.004	0.318321	88.2812	0.559485
				14.016	19.016	33.674	28.7211	23.8446	49.6936	6	0.121574	0.170232	0.145889	0.00778923	4.19011	2.29769	0.223715	0.0984348	1.10582	0.464445	0	58.6146	30.183	88.7976	4.48636	33.9908	10.4888	33.5539	264.641	19.016	0.317304	88.3316	0.559348
				14.028	19.028	33.662	28.7238	23.8581	49.7096	6	0.121252	0.169794	0.145503	0.00772362	4.1794	2.29791	0.221852	0.0976148	1.10002	0.462008	0	58.62	30.2001	88.8202	4.48661	34.0014	10.4776	33.5575	264.68	19.028	0.316282	88.3818	0.55921
				14.04	19.04	33.65	28.7265	23.8716	49.7254	6	0.120931	0.169357	0.145117	0.00765831	4.1687	2.29812	0.219996	0.0967984	1.09421	0.45957	-6.10623e-16	58.6255	30.2172	88.8427	4.48687	34.012	10.4664	33.5611	264.719	19.04	0.315257	88.4319	0.559073
				14.052	19.052	33.638	28.7291	23.885	49.7412	6	0.120609	0.168919	0.144731	0.00759331	4.158	2.29833	0.218149	0.0959856	1.08841	0.45713	0	58.6309	30.2342	88.865	4.48712	34.0226	10.4553	33.5647	264.758	19.052	0.314227	88.4818	0.558936
				14.064	19.064	33.626	28.7317	23.8983	49.7569	6	0.120288	0.168483	0.144346	0.00752861	4.14731	2.29854	0.21631	0.0951764	1.0826	0.45469	0	58.6362	30.251	88.8872	4.48737	34.033	10.4442	33.5682	264.796	19.064	0.313192	88.5317	0.558798
				14.076	19.076	33.614	28.7343	23.9116	49.7724	6	0.119968	0.168046	0.143961	0.00746421	4.13663	2.29875	0.214479	0.0943707	1.07678	0.45225	0	58.6415	30.2678	88.9093	4.48762	34.0435	10.433	33.5717	264.834	19.076	0.312154	88.5814	0.558661
				14.088	19.088	33.602	28.7369	23.9247	49.7879	6	0.119647	0.16761	0.143577	0.0074001	4.12596	2.29895	0.212656	0.0935687	1.07097	0.449808	0	58.6467	30.2845	88.9312	4.48786	34.0538	10.4219	33.5752	264.871	19.088	0.31111	88.6309	0.558523
				14.1	19.1	33.59	28.7395	23.9378	49.8033	6	0.119327	0.167175	0.143193	0.0073363	4.11529	2.29916	0.210841	0.0927702	1.06515	0.447365	0	58.652	30.3011	88.953	4.48811	34.0641	10.4107	33.5787	264.909	19.1	0.310062	88.6804	0.558385
				14.112	19.112	33.578	28.742	23.9509	49.8187	6	0.119008	0.16674	0.142809	0.00727279	4.10463	2.29936	0.209035	0.0919752	1.05934	0.444921	0	58.6571	30.3176	88.9747	4.48835	34.0744	10.3996	33.5822	264.946	19.112	0.30901	88.7297	0.558247
				14.124	19.124	33.566	28.7445	23.9638	49.8339	6	0.118689	0.166305	0.142426	0.00720958	4.09397	2.29956	0.207236	0.0911838	1.05352	0.442477	0	58.6622	30.334	88.9962	4.48859	34.0846	10.3885	33.5856	264.983	19.124	0.307953	88.7789	0.558109
				14.136	19.136	33.554	28.747	23.9767	49.849	6	0.11837	0.165871	0.142044	0.00714667	4.08332	2.29976	0.205445	0.0903959	1.04769	0.440031	0	58.6673	30.3503	89.0176	4.48883	34.0947	10.3773	33.5891	265.02	19.136	0.306892	88.828	0.557972
				14.148	19.148	33.542	28.7494	23.9895	49.864	6	0.118051	0.165437	0.141661	0.00708405	4.07268	2.29996	0.203662	0.0896115	1.04187	0.437585	0	58.6723	30.3665	89.0389	4.48907	34.1048	10.3662	33.5925	265.056	19.148	0.305826	88.8769	0.557833
				14.16	19.16	33.53	28.7519	24.0023	49.879	6	0.117733	0.165003	0.141279	0.00702172	4.06205	2.30015	0.201888	0.0888306	1.03604	0.435137	-4.996e-16	58.6773	30.3826	89.06	4.48931	34.1148	10.3551	33.5959	265.092	19.16	0.304755	88.9257	0.557695
				14.172	19.172	33.518	28.7543	24.015	49.8938	6	0.117415	0.16457	0.140898	0.00695968	4.05142	2.30035	0.200121	0.0880531	1.03021	0.432689	0	58.6823	30.3987	89.081	4.48955	34.1248	10.344	33.5993	265.128	19.172	0.303679	88.9744	0.557557
				14.184	19.184	33.506	28.7567	24.0276	49.9086	6	0.117097	0.164137	0.140517	0.00689793	4.0408	2.30054	0.198362	0.0872792	1.02438	0.43024	0	58.6872	30.4146	89.1018	4.48978	34.1347	10.3329	33.6026	265.163	19.184	0.302599	89.0229	0.557419
				14.196	19.196	33.494	28.7591	24.0401	49.9233	6	0.11678	0.163704	0.140136	0.00683647	4.03018	2.30073	0.196611	0.0865087	1.01855	0.427789	0	58.692	30.4305	89.1225	4.49001	34.1446	10.3218	33.606	265.199	19.196	0.301514	89.0714	0.557281
				14.208	19.208	33.482	28.7615	24.0526	49.9379	6	0.116463	0.163272	0.139756	0.0067753	4.01957	2.30092	0.194868	0.0857417	1.01271	0.425338	5.55112e-16	58.6968	30.4463	89.1431	4.49024	34.1544	10.3107	33.6093	265.234	19.208	0.300424	89.1197	0.557142
				14.22	19.22	33.47	28.7638	24.0649	49.9524	6	0.116146	0.162841	0.139376	0.00671442	4.00897	2.3011	0.193132	0.0849782	1.00687	0.422886	0	58.7016	30.462	89.1636	4.49047	34.1641	10.2995	33.6126	265.268	19.22	0.29933	89.1678	0.557004
				14.232	19.232	33.458	28.7661	24.0773	49.9668	6	0.11583	0.162409	0.138996	0.00665382	3.99838	2.30129	0.191405	0.084218	1.00103	0.420433	0	58.7063	30.4775	89.1839	4.4907	34.1738	10.2884	33.6159	265.303	19.232	0.29823	89.2159	0.556865
				14.244	19.244	33.446	28.7684	24.0895	49.9811	6	0.115514	0.161978	0.138617	0.00659351	3.98779	2.30147	0.189685	0.0834613	0.995188	0.417979	0	58.711	30.493	89.2041	4.49093	34.1835	10.2773	33.6191	265.337	19.244	0.297126	89.2638	0.556727
				14.256	19.256	33.434	28.7707	24.1017	49.9953	6	0.115198	0.161548	0.138238	0.00653349	3.9772	2.30165	0.187973	0.0827081	0.989343	0.415524	0	58.7157	30.5084	89.2241	4.49115	34.193	10.2663	33.6224	265.371	19.256	0.296016	89.3116	0.556588
				14.268	19.268	33.422	28.7729	24.1138	50.0094	6	0.114883	0.161117	0.13786	0.00647374	3.96663	2.30184	0.186269	0.0819582	0.983496	0.413068	0	58.7203	30.5238	89.244	4.49137	34.2026	10.2552	33.6256	265.405	19.268	0.294902	89.3592	0.556449
				14.28	19.28	33.41	28.7752	24.1258	50.0235	6	0.114568	0.160688	0.137482	0.00641428	3.95605	2.30201	0.184572	0.0812117	0.977646	0.410611	0	58.7248	30.539	89.2638	4.4916	34.212	10.2441	33.6288	265.438	19.28	0.293782	89.4068	0.55631
				14.292	19.292	33.398	28.7774	24.1377	50.0374	6	0.114253	0.160258	0.137104	0.0063551	3.94549	2.30219	0.182883	0.0804686	0.971794	0.408153	0	58.7294	30.5541	89.2835	4.49182	34.2215	10.233	33.632	265.472	19.292	0.292657	89.4542	0.556171
				14.304	19.304	33.386	28.7796	24.1496	50.0513	6	0.113939	0.159829	0.136727	0.0062962	3.93493	2.30237	0.181202	0.0797289	0.96594	0.405695	0	58.7338	30.5691	89.303	4.49204	34.2308	10.2219	33.6352	265.505	19.304	0.291528	89.5015	0.556032
				14.316	19.316	33.374	28.7818	24.1614	50.065	6	0.113625	0.1594	0.13635	0.00623758	3.92438	2.30254	0.179528	0.0789925	0.960083	0.403235	0	58.7383	30.5841	89.3224	4.49225	34.2401	10.2108	33.6384	265.537	19.316	0.290393	89.5486	0.555893
				14.328	19.328	33.362	28.7839	24.1732	50.0787	6	0.113311	0.158971	0.135973	0.00617924	3.91383	2.30271	0.177863	0.0782595	0.954224	0.400774	0	58.7427	30.599	89.3416	4.49247	34.2494	10.1997	33.6415	265.57	19.328	0.289253	89.5957	0.555754
				14.34	19.34	33.35	28.786	24.1848	50.0923	6	0.112997	0.158543	0.135597	0.00612117	3.90329	2.30288	0.176204	0.0775299	0.948363	0.398312	0	58.747	30.6137	89.3608	4.49268	34.2586	10.1887	33.6446	265.602	19.34	0.288107	89.6426	0.555615
				14.352	19.352	33.338	28.7882	24.1964	50.1058	6	0.112684	0.158115	0.135221	0.00606338	3.89276	2.30305	0.174554	0.0768036	0.942499	0.39585	0	58.7514	30.6284	89.3797	4.49289	34.2677	10.1776	33.6477	265.634	19.352	0.286957	89.6893	0.555476
				14.364	19.364	33.326	28.7903	24.2079	50.1192	6	0.112371	0.157688	0.134845	0.00600587	3.88223	2.30322	0.17291	0.0760806	0.936634	0.393386	-4.996e-16	58.7556	30.643	89.3986	4.49311	34.2768	10.1665	33.6508	265.665	19.364	0.285801	89.736	0.555336
				14.376	19.376	33.314	28.7923	24.2194	50.1325	6	0.112058	0.157261	0.13447	0.00594863	3.87171	2.30339	0.171275	0.075361	0.930765	0.390922	0	58.7599	30.6575	89.4173	4.49331	34.2858	10.1555	33.6539	265.697	19.376	0.284639	89.7825	0.555197
				14.388	19.388	33.302	28.7944	24.2308	50.1457	6	0.111746	0.156834	0.134095	0.00589166	3.86119	2.30355	0.169647	0.0746446	0.924895	0.388456	0	58.7641	30.6719	89.4359	4.49352	34.2948	10.1444	33.6569	265.728	19.388	0.283472	89.8289	0.555057
				14.4	19.4	33.29	28.7964	24.2421	50.1589	6	0.111434	0.156408	0.133721	0.00583497	3.85068	2.30371	0.168026	0.0739315	0.919022	0.385989	0	58.7682	30.6862	89.4544	4.49373	34.3037	10.1333	33.66	265.759	19.4	0.2823	89.8752	0.554918
				14.412	19.412	33.278	28.7984	24.2533	50.1719	6	0.111122	0.155981	0.133347	0.00577855	3.84018	2.30388	0.166413	0.0732218	0.913147	0.383522	0	58.7723	30.7004	89.4727	4.49393	34.3126	10.1223	33.663	265.79	19.412	0.281122	89.9213	0.554778
				14.424	19.424	33.266	28.8004	24.2645	50.1849	6	0.110811	0.155556	0.132973	0.0057224	3.82968	2.30403	0.164807	0.0725153	0.907269	0.381053	0	58.7764	30.7145	89.4909	4.49414	34.3214	10.1112	33.666	265.82	19.424	0.279939	89.9673	0.554638
				14.436	19.436	33.254	28.8024	24.2755	50.1977	6	0.1105	0.15513	0.1326	0.00566651	3.81919	2.30419	0.163209	0.0718121	0.901389	0.378584	0	58.7804	30.7285	89.509	4.49434	34.3301	10.1002	33.6689	265.85	19.436	0.27875	90.0132	0.554498
				14.448	19.448	33.242	28.8044	24.2866	50.2105	6	0.110189	0.154705	0.132226	0.0056109	3.8087	2.30435	0.161618	0.0711121	0.895507	0.376113	0	58.7844	30.7425	89.5269	4.49454	34.3388	10.0891	33.6719	265.88	19.448	0.277555	90.059	0.554358
				14.46	19.46	33.23	28.8063	24.2975	50.2232	6	0.109878	0.15428	0.131854	0.00555556	3.79822	2.3045	0.160035	0.0704154	0.889622	0.373641	0	58.7884	30.7563	89.5447	4.49474	34.3474	10.0781	33.6748	265.91	19.46	0.276355	90.1046	0.554218
				14.472	19.472	33.218	28.8082	24.3084	50.2358	6	0.109568	0.153856	0.131481	0.00550048	3.78774	2.30466	0.158459	0.069722	0.883735	0.371169	0	58.7923	30.7701	89.5624	4.49494	34.356	10.067	33.6778	265.939	19.472	0.275149	90.1502	0.554078
				14.484	19.484	33.206	28.8101	24.3192	50.2483	6	0.109258	0.153431	0.131109	0.00544567	3.77727	2.30481	0.15689	0.0690318	0.877846	0.368695	0	58.7962	30.7837	89.5799	4.49513	34.3646	10.056	33.6807	265.969	19.484	0.273937	90.1956	0.553938
				14.496	19.496	33.194	28.812	24.3299	50.2607	6	0.108948	0.153008	0.130737	0.00539112	3.76681	2.30496	0.155329	0.0683448	0.871954	0.366221	0	58.8	30.7973	89.5974	4.49533	34.373	10.0449	33.6835	265.997	19.496	0.27272	90.2408	0.553798
				14.508	19.508	33.182	28.8139	24.3405	50.273	6	0.108638	0.152584	0.130366	0.00533684	3.75635	2.30511	0.153775	0.067661	0.86606	0.363745	0	58.8038	30.8108	89.6146	4.49552	34.3814	10.0339	33.6864	266.026	19.508	0.271496	90.286	0.553657
				14.52	19.52	33.17	28.8157	24.3511	50.2853	6	0.108329	0.152161	0.129995	0.00528282	3.7459	2.30526	0.152228	0.0669804	0.860163	0.361268	0	58.8076	30.8242	89.6318	4.49571	34.3898	10.0229	33.6892	266.055	19.52	0.270267	90.331	0.553517
				14.532	19.532	33.158	28.8176	24.3616	50.2974	6	0.10802	0.151738	0.129624	0.00522906	3.73545	2.3054	0.150689	0.0663031	0.854264	0.358791	0	58.8113	30.8375	89.6488	4.4959	34.3981	10.0118	33.6921	266.083	19.532	0.269031	90.3759	0.553376
				14.544	19.544	33.146	28.8194	24.372	50.3095	6	0.107711	0.151315	0.129254	0.00517557	3.72501	2.30555	0.149157	0.0656289	0.848362	0.356312	4.44089e-16	58.815	30.8507	89.6657	4.49609	34.4063	10.0008	33.6949	266.111	19.544	0.26779	90.4206	0.553236
				14.556	19.556	33.134	28.8212	24.3824	50.3214	6	0.107403	0.150893	0.128884	0.00512233	3.71457	2.30569	0.147632	0.0649579	0.842458	0.353832	-4.44089e-16	58.8187	30.8638	89.6825	4.49628	34.4145	9.98977	33.6977	266.138	19.556	0.266542	90.4653	0.553095
				14.568	19.568	33.122	28.8229	24.3927	50.3333	6	0.107095	0.15047	0.128514	0.00506936	3.70414	2.30583	0.146114	0.0642901	0.836551	0.351352	0	58.8223	30.8768	89.6991	4.49646	34.4227	9.97874	33.7004	266.166	19.568	0.265288	90.5098	0.552954
				14.58	19.58	33.11	28.8247	24.4029	50.3451	6	0.106787	0.150049	0.128144	0.00501665	3.69371	2.30597	0.144603	0.0636254	0.830642	0.34887	0	58.8259	30.8898	89.7156	4.49664	34.4307	9.96772	33.7032	266.193	19.58	0.264028	90.5542	0.552814
				14.592	19.592	33.098	28.8264	24.413	50.3568	6	0.106479	0.149627	0.127775	0.00496419	3.68329	2.30611	0.1431	0.0629639	0.824731	0.346387	-5.55112e-16	58.8294	30.9026	89.732	4.49683	34.4388	9.9567	33.7059	266.22	19.592	0.262762	90.5984	0.552673
				14.604	19.604	33.086	28.8281	24.4231	50.3684	6	0.106172	0.149206	0.127406	0.00491199	3.67288	2.30625	0.141604	0.0623056	0.818816	0.343903	0	58.8329	30.9153	89.7483	4.49701	34.4467	9.94568	33.7086	266.247	19.604	0.26149	90.6426	0.552532
				14.616	19.616	33.074	28.8298	24.4331	50.38	6	0.105865	0.148785	0.127037	0.00486005	3.66247	2.30639	0.140114	0.0616503	0.8129	0.341418	0	58.8364	30.928	89.7644	4.49719	34.4546	9.93467	33.7113	266.274	19.616	0.260211	90.6866	0.552391
				14.628	19.628	33.062	28.8315	24.443	50.3914	6	0.105558	0.148364	0.126669	0.00480836	3.65206	2.30652	0.138632	0.0609983	0.806981	0.338932	0	58.8398	30.9406	89.7804	4.49737	34.4625	9.92365	33.714	266.3	19.628	0.258926	90.7305	0.55225
				14.64	19.64	33.05	28.8332	24.4529	50.4027	6	0.105251	0.147944	0.126301	0.00475693	3.64166	2.30665	0.137157	0.0603493	0.801059	0.336445	0	58.8432	30.953	89.7962	4.49754	34.4703	9.91264	33.7167	266.326	19.64	0.257634	90.7742	0.552108
				14.652	19.652	33.038	28.8348	24.4627	50.414	6	0.104945	0.147524	0.125934	0.00470576	3.63127	2.30679	0.13569	0.0597034	0.795135	0.333957	0	58.8466	30.9654	89.812	4.49772	34.478	9.90163	33.7193	266.352	19.652	0.256336	90.8179	0.551967
				14.664	19.664	33.026	28.8364	24.4724	50.4252	6	0.104638	0.147104	0.125566	0.00465483	3.62088	2.30692	0.134229	0.0590607	0.789208	0.331467	0	58.8499	30.9777	89.8276	4.49789	34.4857	9.89063	33.7219	266.377	19.664	0.255031	90.8614	0.551826
				14.676	19.676	33.014	28.8381	24.482	50.4362	6	0.104333	0.146685	0.125199	0.00460416	3.6105	2.30704	0.132775	0.0584211	0.783279	0.328977	0	58.8532	30.9899	89.843	4.49806	34.4933	9.87962	33.7245	266.403	19.676	0.25372	90.9048	0.551684
				14.688	19.688	33.002	28.8396	24.4916	50.4472	6	0.104027	0.146265	0.124832	0.00455375	3.60012	2.30717	0.131328	0.0577845	0.777347	0.326486	0	58.8564	31.002	89.8584	4.49824	34.5009	9.86862	33.7271	266.428	19.688	0.252402	90.948	0.551543
				14.7	19.7	32.99	28.8412	24.501	50.4581	6	0.103721	0.145846	0.124466	0.00450358	3.58974	2.3073	0.129889	0.057151	0.771412	0.323993	0	58.8596	31.014	89.8736	4.4984	34.5084	9.85762	33.7297	266.453	19.7	0.251077	90.9912	0.551401
				14.712	19.712	32.978	28.8428	24.5105	50.469	6	0.103416	0.145427	0.124099	0.00445366	3.57937	2.30742	0.128456	0.0565206	0.765475	0.321499	0	58.8628	31.0259	89.8887	4.49857	34.5159	9.84662	33.7322	266.477	19.712	0.249745	91.0342	0.551259
				14.724	19.724	32.966	28.8443	24.5198	50.4797	6	0.103111	0.145009	0.123734	0.00440399	3.56901	2.30755	0.12703	0.0558933	0.759535	0.319005	0	58.866	31.0377	89.9037	4.49874	34.5233	9.83563	33.7348	266.502	19.724	0.248407	91.0771	0.551117
				14.736	19.736	32.954	28.8459	24.5291	50.4903	6	0.102807	0.144591	0.123368	0.00435458	3.55865	2.30767	0.125611	0.055269	0.753593	0.316509	0	58.8691	31.0494	89.9185	4.4989	34.5306	9.82464	33.7373	266.526	19.736	0.247061	91.1198	0.550975
				14.748	19.748	32.942	28.8474	24.5383	50.5009	6	0.102502	0.144173	0.123002	0.00430541	3.5483	2.30779	0.1242	0.0546478	0.747648	0.314012	0	58.8722	31.0611	89.9332	4.49907	34.5379	9.81364	33.7398	266.55	19.748	0.245709	91.1625	0.550833
				14.76	19.76	32.93	28.8488	24.5474	50.5113	6	0.102198	0.143755	0.122637	0.00425648	3.53795	2.30791	0.122795	0.0540296	0.7417	0.311514	0	58.8752	31.0726	89.9478	4.49923	34.5452	9.80266	33.7422	266.573	19.76	0.244349	91.205	0.550691
				14.772	19.772	32.918	28.8503	24.5564	50.5217	6	0.101894	0.143338	0.122273	0.00420781	3.5276	2.30803	0.121397	0.0534145	0.73575	0.309015	0	58.8782	31.0841	89.9623	4.49939	34.5523	9.79167	33.7447	266.597	19.772	0.242983	91.2474	0.550549
				14.784	19.784	32.906	28.8518	24.5654	50.532	6	0.10159	0.14292	0.121908	0.00415938	3.51726	2.30814	0.120005	0.0528024	0.729796	0.306515	0	58.8812	31.0954	89.9766	4.49955	34.5595	9.78068	33.7471	266.62	19.784	0.241609	91.2897	0.550407
				14.796	19.796	32.894	28.8532	24.5743	50.5422	6	0.101286	0.142503	0.121544	0.00411119	3.50693	2.30826	0.118621	0.0521933	0.723841	0.304013	0	58.8841	31.1067	89.9908	4.49971	34.5665	9.7697	33.7495	266.643	19.796	0.240228	91.3318	0.550265
				14.808	19.808	32.882	28.8546	24.5831	50.5523	6	0.100983	0.142087	0.12118	0.00406325	3.49659	2.30837	0.117244	0.0515872	0.717882	0.301511	0	58.887	31.1179	90.0049	4.49986	34.5735	9.75872	33.7519	266.666	19.808	0.23884	91.3738	0.550122
				14.82	19.82	32.87	28.856	24.5919	50.5623	6	0.10068	0.14167	0.120816	0.00401555	3.48627	2.30848	0.115873	0.0509841	0.711921	0.299007	0	58.8899	31.129	90.0189	4.50002	34.5805	9.74774	33.7543	266.689	19.82	0.237444	91.4157	0.54998
				14.832	19.832	32.858	28.8574	24.6006	50.5723	6	0.100377	0.141254	0.120452	0.0039681	3.47595	2.3086	0.114509	0.050384	0.705957	0.296502	0	58.8927	31.14	90.0327	4.50017	34.5874	9.73676	33.7567	266.711	19.832	0.236041	91.4575	0.549837
				14.844	19.844	32.846	28.8588	24.6092	50.5821	6	0.100074	0.140838	0.120089	0.00392089	3.46563	2.30871	0.113152	0.0497869	0.69999	0.293996	0	58.8955	31.1509	90.0464	4.50033	34.5942	9.72579	33.759	266.733	19.844	0.23463	91.4991	0.549694
				14.856	19.856	32.834	28.8602	24.6177	50.5919	6	0.0997718	0.140422	0.119726	0.00387392	3.45532	2.30881	0.111802	0.0491928	0.694021	0.291489	-4.44089e-16	58.8983	31.1617	90.06	4.50048	34.601	9.71482	33.7613	266.755	19.856	0.233212	91.5407	0.549552
				14.868	19.868	32.822	28.8615	24.6262	50.6015	6	0.0994695	0.140007	0.119363	0.00382719	3.44501	2.30892	0.110458	0.0486017	0.688048	0.28898	0	58.901	31.1724	90.0734	4.50063	34.6077	9.70384	33.7636	266.777	19.868	0.231787	91.5821	0.549409
				14.88	19.88	32.81	28.8628	24.6346	50.6111	6	0.0991675	0.139591	0.119001	0.0037807	3.43471	2.30903	0.109122	0.0480135	0.682073	0.286471	0	58.9038	31.183	90.0867	4.50077	34.6144	9.69288	33.7659	266.798	19.88	0.230353	91.6233	0.549266
				14.892	19.892	32.798	28.8641	24.6429	50.6206	6	0.0988657	0.139176	0.118639	0.00373445	3.42441	2.30913	0.107792	0.0474283	0.676095	0.28396	0	58.9064	31.1935	90.0999	4.50092	34.621	9.68191	33.7682	266.819	19.892	0.228912	91.6645	0.549123
				14.904	19.904	32.786	28.8654	24.6511	50.63	6	0.098564	0.138762	0.118277	0.00368844	3.41411	2.30924	0.106468	0.0468461	0.670115	0.281448	0	58.9091	31.204	90.113	4.50106	34.6276	9.67094	33.7704	266.84	19.904	0.227463	91.7055	0.54898
				14.916	19.916	32.774	28.8667	24.6593	50.6393	6	0.0982626	0.138347	0.117915	0.00364267	3.40382	2.30934	0.105152	0.0462668	0.664131	0.278935	0	58.9117	31.2143	90.126	4.50121	34.6341	9.65998	33.7726	266.861	19.916	0.226006	91.7464	0.548837
				14.928	19.928	32.762	28.868	24.6674	50.6486	6	0.0979614	0.137933	0.117554	0.00359713	3.39354	2.30944	0.103842	0.0456904	0.658145	0.276421	0	58.9142	31.2245	90.1388	4.50135	34.6405	9.64902	33.7748	266.882	19.928	0.224541	91.7872	0.548693
				14.94	19.94	32.75	28.8692	24.6754	50.6577	6	0.0976603	0.137518	0.117192	0.00355183	3.38325	2.30954	0.102539	0.045117	0.652155	0.273905	0	58.9168	31.2347	90.1515	4.50149	34.6469	9.63805	33.777	266.902	19.94	0.223067	91.8279	0.54855
				14.952	19.952	32.738	28.8705	24.6834	50.6668	6	0.0973595	0.137104	0.116831	0.00350677	3.37298	2.30964	0.101242	0.0445465	0.646163	0.271389	0	58.9193	31.2448	90.1641	4.50163	34.6532	9.6271	33.7792	266.922	19.952	0.221586	91.8684	0.548406
				14.964	19.964	32.726	28.8717	24.6912	50.6757	6	0.0970589	0.136691	0.116471	0.00346195	3.3627	2.30973	0.0999521	0.0439789	0.640168	0.268871	0	58.9218	31.2547	90.1765	4.50177	34.6595	9.61614	33.7813	266.942	19.964	0.220097	91.9088	0.548263
				14.976	19.976	32.714	28.8729	24.699	50.6846	6	0.0967585	0.136277	0.11611	0.00341735	3.35243	2.30983	0.0986688	0.0434143	0.63417	0.266351	0	58.9242	31.2646	90.1888	4.50191	34.6657	9.60518	33.7835	266.962	19.976	0.218599	91.9491	0.548119
				14.988	19.988	32.702	28.8741	24.7068	50.6934	6	0.0964582	0.135864	0.11575	0.003373	3.34217	2.30992	0.0973921	0.0428525	0.628169	0.263831	0	58.9266	31.2744	90.201	4.50204	34.6719	9.59423	33.7856	266.981	19.988	0.217093	91.9893	0.547975
				15	20	32.69	28.8752	24.7144	50.7021	6	0.0961582	0.135451	0.11539	0.00332887	3.33191	2.31002	0.096122	0.0422937	0.622165	0.261309	0	58.929	31.2841	90.2131	4.50217	34.678	9.58328	33.7877	267	20	0.215578	92.0293	0.547832
				15.012	20.012	32.678	28.8764	24.722	50.7107	6	0.0958584	0.135038	0.11503	0.00328498	3.32165	2.31011	0.0948584	0.0417377	0.616158	0.258786	-4.44089e-16	58.9314	31.2937	90.2251	4.50231	34.684	9.57233	33.7897	267.019	20.012	0.214055	92.0693	0.547688
				15.024	20.024	32.666	28.8775	24.7295	50.7193	6	0.0955587	0.134625	0.11467	0.00324133	3.3114	2.3102	0.0936014	0.0411846	0.610148	0.256262	0	58.9337	31.3032	90.2369	4.50244	34.69	9.56138	33.7918	267.038	20.024	0.212523	92.1091	0.547544
				15.036	20.036	32.654	28.8786	24.7369	50.7277	6	0.0952592	0.134212	0.114311	0.0031979	3.30115	2.31029	0.092351	0.0406344	0.604135	0.253737	0	58.936	31.3126	90.2486	4.50257	34.6959	9.55043	33.7938	267.057	20.036	0.210983	92.1487	0.5474
				15.048	20.048	32.642	28.8797	24.7443	50.7361	6	0.09496	0.1338	0.113952	0.0031547	3.2909	2.31038	0.0911071	0.0400871	0.598119	0.25121	0	58.9383	31.3219	90.2602	4.5027	34.7018	9.53948	33.7958	267.075	20.048	0.209434	92.1883	0.547255
				15.06	20.06	32.63	28.8808	24.7516	50.7443	6	0.0946609	0.133388	0.113593	0.00311174	3.28066	2.31047	0.0898697	0.0395427	0.5921	0.248682	0	58.9405	31.3311	90.2716	4.50282	34.7076	9.52854	33.7978	267.093	20.06	0.207876	92.2277	0.547111
				15.072	20.072	32.618	28.8819	24.7588	50.7525	6	0.0943619	0.132976	0.113234	0.00306901	3.27042	2.31055	0.0886388	0.0390011	0.586078	0.246153	2.22045e-16	58.9427	31.3403	90.2829	4.50295	34.7134	9.51759	33.7998	267.111	20.072	0.206309	92.267	0.546967
				15.084	20.084	32.606	28.883	24.7659	50.7606	6	0.0940632	0.132564	0.112876	0.0030265	3.26019	2.31064	0.0874144	0.0384623	0.580053	0.243622	0	58.9449	31.3493	90.2942	4.50307	34.7191	9.50665	33.8017	267.129	20.084	0.204733	92.3062	0.546822
				15.096	20.096	32.594	28.884	24.773	50.7686	6	0.0937646	0.132153	0.112518	0.00298422	3.24996	2.31072	0.0861964	0.0379264	0.574025	0.241091	0	58.947	31.3582	90.3052	4.5032	34.7247	9.49571	33.8037	267.146	20.096	0.203148	92.3453	0.546678
				15.108	20.108	32.582	28.8851	24.78	50.7766	6	0.0934663	0.131741	0.11216	0.00294218	3.23973	2.31081	0.084985	0.0373934	0.567994	0.238557	0	58.9491	31.3671	90.3162	4.50332	34.7303	9.48477	33.8056	267.164	20.108	0.201553	92.3842	0.546533
				15.12	20.12	32.57	28.8861	24.7869	50.7844	6	0.093168	0.13133	0.111802	0.00290036	3.22951	2.31089	0.0837799	0.0368632	0.561959	0.236023	0	58.9512	31.3758	90.327	4.50344	34.7358	9.47383	33.8075	267.181	20.12	0.199949	92.423	0.546388
				15.132	20.132	32.558	28.8871	24.7938	50.7921	6	0.09287	0.130919	0.111444	0.00285876	3.21929	2.31097	0.0825814	0.0363358	0.555922	0.233487	2.22045e-16	58.9532	31.3845	90.3378	4.50356	34.7413	9.4629	33.8094	267.197	20.132	0.198336	92.4617	0.546243
				15.144	20.144	32.546	28.8881	24.8005	50.7998	6	0.0925721	0.130508	0.111087	0.0028174	3.20908	2.31105	0.0813892	0.0358112	0.549881	0.23095	-3.05311e-16	58.9553	31.3931	90.3483	4.50367	34.7467	9.45196	33.8112	267.214	20.144	0.196714	92.5003	0.546098
				15.156	20.156	32.534	28.8891	24.8072	50.8074	6	0.0922744	0.130097	0.110729	0.00277626	3.19887	2.31112	0.0802034	0.0352895	0.543837	0.228412	0	58.9573	31.4016	90.3588	4.50379	34.7521	9.44103	33.813	267.231	20.156	0.195082	92.5387	0.545953
				15.168	20.168	32.522	28.89	24.8138	50.8149	6	0.0919769	0.129687	0.110372	0.00273534	3.18866	2.3112	0.0790241	0.0347706	0.53779	0.225872	0	58.9592	31.4099	90.3692	4.5039	34.7574	9.43009	33.8149	267.247	20.168	0.19344	92.5771	0.545808
				15.18	20.18	32.51	28.891	24.8204	50.8223	6	0.0916795	0.129277	0.110015	0.00269465	3.17845	2.31128	0.0778511	0.0342545	0.531739	0.223331	0	58.9612	31.4182	90.3794	4.50402	34.7626	9.41916	33.8167	267.263	20.18	0.191788	92.6153	0.545663
				15.192	20.192	32.498	28.8919	24.8269	50.8296	6	0.0913823	0.128866	0.109659	0.00265418	3.16825	2.31135	0.0766844	0.0337412	0.525686	0.220788	0	58.9631	31.4264	90.3895	4.50413	34.7678	9.40823	33.8184	267.279	20.192	0.190127	92.6533	0.545518
				15.204	20.204	32.486	28.8928	24.8333	50.8368	6	0.0910853	0.128456	0.109302	0.00261394	3.15805	2.31143	0.0755242	0.0332306	0.519629	0.218244	0	58.9649	31.4345	90.3995	4.50424	34.7729	9.3973	33.8202	267.294	20.204	0.188456	92.6913	0.545372
				15.216	20.216	32.474	28.8937	24.8396	50.844	6	0.0907884	0.128047	0.108946	0.00257392	3.14786	2.3115	0.0743702	0.0327229	0.513569	0.215699	0	58.9668	31.4425	90.4093	4.50435	34.778	9.38637	33.8219	267.31	20.216	0.186774	92.7291	0.545227
				15.228	20.228	32.462	28.8946	24.8458	50.851	6	0.0904917	0.127637	0.10859	0.00253413	3.13767	2.31157	0.0732226	0.032218	0.507505	0.213152	0	58.9686	31.4504	90.4191	4.50446	34.783	9.37545	33.8237	267.325	20.228	0.185083	92.7668	0.545081
				15.24	20.24	32.45	28.8955	24.852	50.858	6	0.0901951	0.127227	0.108234	0.00249455	3.12748	2.31164	0.0720814	0.0317158	0.501439	0.210604	0	58.9704	31.4583	90.4287	4.50456	34.7879	9.36452	33.8254	267.34	20.24	0.183381	92.8044	0.544936
				15.252	20.252	32.438	28.8964	24.8581	50.8649	6	0.0898987	0.126818	0.107878	0.0024552	3.1173	2.31171	0.0709464	0.0312164	0.495368	0.208055	0	58.9722	31.466	90.4382	4.50467	34.7928	9.3536	33.827	267.355	20.252	0.181669	92.8419	0.54479
				15.264	20.264	32.426	28.8972	24.8642	50.8717	6	0.0896024	0.126409	0.107523	0.00241607	3.10711	2.31178	0.0698177	0.0307198	0.489295	0.205504	0	58.9739	31.4736	90.4475	4.50477	34.7977	9.34267	33.8287	267.369	20.264	0.179946	92.8793	0.544644
				15.276	20.276	32.414	28.8981	24.8701	50.8784	6	0.0893063	0.126	0.107168	0.00237716	3.09694	2.31184	0.0686953	0.0302259	0.483218	0.202952	-3.88578e-16	58.9756	31.4812	90.4568	4.50487	34.8024	9.33175	33.8303	267.384	20.276	0.178213	92.9165	0.544498
				15.288	20.288	32.402	28.8989	24.876	50.885	6	0.0890104	0.125591	0.106812	0.00233847	3.08676	2.31191	0.0675791	0.0297348	0.477138	0.200398	0	58.9773	31.4886	90.4659	4.50497	34.8071	9.32082	33.832	267.398	20.288	0.176469	92.9536	0.544352
				15.3	20.3	32.39	28.8997	24.8818	50.8915	6	0.0887146	0.125182	0.106457	0.0023	3.07659	2.31198	0.0664692	0.0292465	0.471054	0.197843	0	58.979	31.496	90.4749	4.50507	34.8118	9.3099	33.8336	267.412	20.3	0.174714	92.9906	0.544206
				15.312	20.312	32.378	28.9005	24.8875	50.898	6	0.0884189	0.124773	0.106103	0.00226175	3.06642	2.31204	0.0653656	0.0287609	0.464967	0.195286	0	58.9806	31.5032	90.4838	4.50517	34.8164	9.29898	33.8351	267.426	20.312	0.172949	93.0274	0.544059
				15.324	20.324	32.366	28.9013	24.8932	50.9043	6	0.0881234	0.124365	0.105748	0.00222371	3.05625	2.3121	0.0642682	0.028278	0.458877	0.192728	2.77556e-16	58.9822	31.5104	90.4926	4.50527	34.821	9.28806	33.8367	267.439	20.324	0.171172	93.0642	0.543913
				15.336	20.336	32.354	28.902	24.8988	50.9106	6	0.087828	0.123956	0.105394	0.0021859	3.04609	2.31216	0.063177	0.0277979	0.452782	0.190169	-3.88578e-16	58.9838	31.5174	90.5012	4.50536	34.8254	9.27714	33.8382	267.452	20.336	0.169384	93.1008	0.543767
				15.348	20.348	32.342	28.9028	24.9043	50.9168	6	0.0875327	0.123548	0.105039	0.0021483	3.03593	2.31222	0.062092	0.0273205	0.446685	0.187608	-2.77556e-16	58.9853	31.5244	90.5097	4.50546	34.8299	9.26623	33.8398	267.466	20.348	0.167585	93.1373	0.54362
				15.36	20.36	32.33	28.9035	24.9097	50.9229	6	0.0872376	0.12314	0.104685	0.00211092	3.02577	2.31228	0.0610132	0.0268458	0.440584	0.185045	0	58.9868	31.5313	90.5181	4.50555	34.8342	9.25531	33.8413	267.479	20.36	0.165775	93.1736	0.543473
				15.372	20.372	32.318	28.9043	24.9151	50.9289	6	0.0869426	0.122732	0.104331	0.00207376	3.01562	2.31234	0.0599405	0.0263738	0.434479	0.182481	0	58.9883	31.5381	90.5264	4.50564	34.8385	9.24439	33.8427	267.491	20.372	0.163953	93.2099	0.543326
				15.384	20.384	32.306	28.905	24.9204	50.9349	6	0.0866478	0.122324	0.103977	0.00203681	3.00547	2.3124	0.0588741	0.0259046	0.428371	0.179916	0	58.9898	31.5448	90.5346	4.50573	34.8428	9.23347	33.8442	267.504	20.384	0.16212	93.246	0.54318
				15.396	20.396	32.294	28.9057	24.9256	50.9407	6	0.0863531	0.121916	0.103624	0.00200008	2.99532	2.31246	0.0578138	0.0254381	0.422259	0.177349	2.77556e-16	58.9912	31.5514	90.5426	4.50582	34.847	9.22256	33.8456	267.516	20.396	0.160275	93.282	0.543033
				15.408	20.408	32.282	28.9064	24.9307	50.9465	6	0.0860585	0.121509	0.10327	0.00196357	2.98517	2.31251	0.0567597	0.0249743	0.416144	0.17478	0	58.9927	31.5579	90.5505	4.50591	34.8511	9.21164	33.8471	267.528	20.408	0.158418	93.3179	0.542886
				15.42	20.42	32.27	28.9071	24.9358	50.9521	6	0.0857641	0.121101	0.102917	0.00192727	2.97503	2.31257	0.0557117	0.0245131	0.410025	0.17221	-2.498e-16	58.994	31.5643	90.5583	4.50599	34.8552	9.20073	33.8485	267.54	20.42	0.156549	93.3537	0.542738
				15.432	20.432	32.258	28.9077	24.9408	50.9577	6	0.0854697	0.120694	0.102564	0.00189118	2.96489	2.31262	0.0546698	0.0240547	0.403902	0.169639	0	58.9954	31.5706	90.566	4.50608	34.8592	9.18982	33.8498	267.552	20.432	0.154668	93.3893	0.542591
				15.444	20.444	32.246	28.9084	24.9457	50.9632	6	0.0851755	0.120287	0.102211	0.00185531	2.95475	2.31267	0.0536341	0.023599	0.397776	0.167066	0	58.9967	31.5768	90.5736	4.50616	34.8632	9.1789	33.8512	267.564	20.444	0.152774	93.4248	0.542444
				15.456	20.456	32.234	28.909	24.9505	50.9687	6	0.0848815	0.11988	0.101858	0.00181965	2.94461	2.31272	0.0526044	0.023146	0.391645	0.164491	0	58.9981	31.5829	90.581	4.50624	34.8671	9.16799	33.8525	267.575	20.456	0.150869	93.4602	0.542296
				15.468	20.468	32.222	28.9097	24.9553	50.974	6	0.0845875	0.119473	0.101505	0.00178421	2.93448	2.31277	0.0515809	0.0226956	0.385512	0.161915	0	58.9993	31.589	90.5883	4.50633	34.8709	9.15708	33.8539	267.586	20.468	0.148951	93.4955	0.542149
				15.48	20.48	32.21	28.9103	24.96	50.9792	6	0.0842937	0.119066	0.101152	0.00174898	2.92435	2.31282	0.0505634	0.0222479	0.379374	0.159337	0	59.0006	31.5949	90.5955	4.5064	34.8747	9.14617	33.8552	267.597	20.48	0.14702	93.5306	0.542001
				15.492	20.492	32.198	28.9109	24.9646	50.9844	6	0.084	0.118659	0.1008	0.00171396	2.91422	2.31287	0.0495521	0.0218029	0.373233	0.156758	0	59.0018	31.6007	90.6026	4.50648	34.8784	9.13525	33.8564	267.608	20.492	0.145077	93.5657	0.541853
				15.504	20.504	32.186	28.9115	24.9691	50.9895	6	0.0837064	0.118252	0.100448	0.00167915	2.90409	2.31292	0.0485468	0.0213606	0.367087	0.154177	-3.33067e-16	59.0031	31.6065	90.6095	4.50656	34.8821	9.12434	33.8577	267.619	20.504	0.14312	93.6006	0.541705
				15.516	20.516	32.174	28.9121	24.9736	50.9945	6	0.0834129	0.117846	0.100095	0.00164455	2.89397	2.31297	0.0475475	0.0209209	0.360938	0.151594	0	59.0043	31.6121	90.6164	4.50663	34.8857	9.11343	33.8589	267.629	20.516	0.141151	93.6354	0.541557
				15.528	20.528	32.162	28.9127	24.978	50.9994	6	0.0831195	0.117439	0.0997434	0.00161017	2.88385	2.31301	0.0465543	0.0204839	0.354786	0.14901	-2.498e-16	59.0054	31.6177	90.6231	4.50671	34.8892	9.10252	33.8602	267.639	20.528	0.139168	93.67	0.541409
				15.54	20.54	32.15	28.9132	24.9823	51.0042	6	0.0828262	0.117033	0.0993915	0.001576	2.87373	2.31306	0.0455671	0.0200495	0.348629	0.146424	0	59.0066	31.6231	90.6297	4.50678	34.8927	9.09161	33.8614	267.649	20.54	0.137172	93.7046	0.541261
				15.552	20.552	32.138	28.9138	24.9865	51.0089	6	0.0825331	0.116626	0.0990397	0.00154203	2.86361	2.3131	0.044586	0.0196178	0.342468	0.143837	-2.498e-16	59.0077	31.6285	90.6362	4.50685	34.8961	9.0807	33.8625	267.659	20.552	0.135163	93.739	0.541113
				15.564	20.564	32.126	28.9143	24.9907	51.0135	6	0.08224	0.11622	0.098688	0.00150828	2.85349	2.31314	0.0436109	0.0191888	0.336304	0.141248	0	59.0088	31.6338	90.6425	4.50692	34.8995	9.06979	33.8637	267.669	20.564	0.13314	93.7733	0.540964
				15.576	20.576	32.114	28.9148	24.9948	51.0181	6	0.0819471	0.115814	0.0983365	0.00147474	2.84338	2.31319	0.0426418	0.0187624	0.330135	0.138657	-2.498e-16	59.0098	31.639	90.6488	4.50699	34.9028	9.05888	33.8648	267.678	20.576	0.131103	93.8075	0.540816
				15.588	20.588	32.102	28.9153	24.9988	51.0226	6	0.0816542	0.115408	0.0979851	0.0014414	2.83327	2.31323	0.0416787	0.0183386	0.323963	0.136064	0	59.0109	31.644	90.6549	4.50706	34.906	9.04797	33.8659	267.688	20.588	0.129053	93.8415	0.540667
				15.6	20.6	32.09	28.9158	25.0027	51.027	6	0.0813615	0.115002	0.0976338	0.00140828	2.82316	2.31327	0.0407215	0.0179175	0.317787	0.13347	0	59.0119	31.649	90.6609	4.50713	34.9092	9.03707	33.867	267.697	20.6	0.126988	93.8755	0.540518
				15.612	20.612	32.078	28.9163	25.0066	51.0313	6	0.0810689	0.114596	0.0972826	0.00137536	2.81306	2.31331	0.0397704	0.017499	0.311606	0.130875	0	59.0129	31.6539	90.6668	4.50719	34.9123	9.02616	33.8681	267.705	20.612	0.124909	93.9093	0.54037
				15.624	20.624	32.066	28.9168	25.0104	51.0355	6	0.0807763	0.11419	0.0969316	0.00134265	2.80295	2.31334	0.0388252	0.0170831	0.305422	0.128277	0	59.0139	31.6587	90.6726	4.50725	34.9154	9.01525	33.8692	267.714	20.624	0.122816	93.943	0.540221
				15.636	20.636	32.054	28.9173	25.0141	51.0396	6	0.0804839	0.113784	0.0965806	0.00131015	2.79285	2.31338	0.037886	0.0166699	0.299233	0.125678	0	59.0148	31.6634	90.6782	4.50732	34.9184	9.00434	33.8702	267.723	20.636	0.120708	93.9766	0.540072
				15.648	20.648	32.042	28.9177	25.0177	51.0437	6	0.0801915	0.113379	0.0962298	0.00127786	2.78275	2.31342	0.0369528	0.0162592	0.29304	0.123077	0	59.0157	31.668	90.6837	4.50738	34.9214	8.99343	33.8712	267.731	20.648	0.118585	94.01	0.539922
				15.66	20.66	32.03	28.9182	25.0213	51.0476	6	0.0798993	0.112973	0.0958791	0.00124577	2.77265	2.31345	0.0360255	0.0158512	0.286844	0.120474	0	59.0167	31.6725	90.6892	4.50744	34.9242	8.98252	33.8722	267.739	20.66	0.116448	94.0434	0.539773
				15.672	20.672	32.018	28.9186	25.0248	51.0515	6	0.0796071	0.112568	0.0955285	0.00121389	2.76255	2.31349	0.0351041	0.0154458	0.280643	0.11787	2.35922e-16	59.0175	31.6769	90.6945	4.5075	34.9271	8.97161	33.8732	267.747	20.672	0.114295	94.0766	0.539624
				15.684	20.684	32.006	28.919	25.0282	51.0553	6	0.079315	0.112162	0.095178	0.00118222	2.75245	2.31352	0.0341887	0.015043	0.274438	0.115264	-1.38778e-16	59.0184	31.6812	90.6996	4.50755	34.9298	8.9607	33.8741	267.755	20.684	0.112128	94.1097	0.539474
				15.696	20.696	31.994	28.9194	25.0315	51.059	6	0.079023	0.111757	0.0948276	0.00115076	2.74236	2.31355	0.0332792	0.0146428	0.268228	0.112656	3.88578e-16	59.0192	31.6855	90.7047	4.50761	34.9325	8.94979	33.8751	267.762	20.696	0.109945	94.1426	0.539325
				15.708	20.708	31.982	28.9198	25.0348	51.0626	6	0.0787311	0.111352	0.0944773	0.0011195	2.73227	2.31359	0.0323756	0.0142453	0.262015	0.110046	-2.63678e-16	59.02	31.6896	90.7096	4.50766	34.9352	8.93888	33.876	267.77	20.708	0.107746	94.1755	0.539175
				15.72	20.72	31.97	28.9202	25.038	51.0661	6	0.0784393	0.110946	0.0941271	0.00108844	2.72218	2.31362	0.0314779	0.0138503	0.255797	0.107435	0	59.0208	31.6936	90.7144	4.50772	34.9378	8.92797	33.8769	267.777	20.72	0.105531	94.2082	0.539025
				15.732	20.732	31.958	28.9206	25.0411	51.0696	6	0.0781475	0.110541	0.093777	0.00105759	2.71209	2.31365	0.0305861	0.0134579	0.249575	0.104821	-1.11022e-16	59.0216	31.6975	90.7192	4.50777	34.9403	8.91706	33.8777	267.784	20.732	0.103301	94.2408	0.538875
				15.744	20.744	31.946	28.921	25.0441	51.0729	6	0.0778559	0.110136	0.0934271	0.00102694	2.702	2.31368	0.0297002	0.0130681	0.243348	0.102206	0	59.0224	31.7014	90.7237	4.50782	34.9428	8.90615	33.8786	267.791	20.744	0.101054	94.2733	0.538725
				15.756	20.756	31.934	28.9213	25.047	51.0762	6	0.0775643	0.109731	0.0930772	0.000996504	2.69191	2.3137	0.0288202	0.0126809	0.237118	0.0995895	2.77556e-16	59.0231	31.7051	90.7282	4.50787	34.9452	8.89524	33.8794	267.797	20.756	0.0987914	94.3057	0.538575
				15.768	20.768	31.922	28.9217	25.0499	51.0794	6	0.0772728	0.109326	0.0927273	0.000966268	2.68183	2.31373	0.0279461	0.0122963	0.230883	0.0969707	-2.35922e-16	59.0238	31.7088	90.7326	4.50792	34.9475	8.88433	33.8802	267.804	20.768	0.0965121	94.3379	0.538425
				15.78	20.78	31.91	28.922	25.0527	51.0825	6	0.0769813	0.108921	0.0923776	0.000936236	2.67174	2.31376	0.0270778	0.0119142	0.224643	0.0943501	1.66533e-16	59.0245	31.7123	90.7368	4.50796	34.9498	8.87342	33.881	267.81	20.78	0.094216	94.37	0.538275
				15.792	20.792	31.898	28.9223	25.0555	51.0855	6	0.07669	0.108516	0.092028	0.000906407	2.66166	2.31379	0.0262154	0.0115348	0.218399	0.0917277	0	59.0251	31.7158	90.7409	4.50801	34.952	8.86251	33.8818	267.816	20.792	0.091903	94.402	0.538124
				15.804	20.804	31.886	28.9226	25.0581	51.0885	6	0.0763987	0.108111	0.0916784	0.000876782	2.65158	2.31381	0.0253588	0.0111579	0.212151	0.0891034	2.498e-16	59.0258	31.7191	90.7449	4.50805	34.9542	8.8516	33.8825	267.822	20.804	0.0895729	94.4339	0.537974
				15.816	20.816	31.874	28.9229	25.0607	51.0913	6	0.0761075	0.107706	0.091329	0.00084736	2.6415	2.31383	0.0245081	0.0107836	0.205898	0.0864772	0	59.0264	31.7224	90.7488	4.5081	34.9563	8.84068	33.8832	267.828	20.816	0.0872255	94.4657	0.537823
				15.828	20.828	31.862	28.9232	25.0632	51.0941	6	0.0758163	0.107301	0.0909796	0.00081814	2.63142	2.31386	0.0236633	0.0104118	0.199641	0.0838491	1.94289e-16	59.027	31.7256	90.7526	4.50814	34.9583	8.82977	33.8839	267.834	20.828	0.0848606	94.4973	0.537672
				15.84	20.84	31.85	28.9235	25.0656	51.0968	6	0.0755252	0.106896	0.0906303	0.000789123	2.62135	2.31388	0.0228242	0.0100427	0.193379	0.0812192	-3.60822e-16	59.0276	31.7286	90.7562	4.50818	34.9603	8.81886	33.8846	267.839	20.84	0.0824779	94.5288	0.537521
				15.852	20.852	31.838	28.9238	25.068	51.0994	6	0.0752342	0.106492	0.090281	0.000760309	2.61127	2.3139	0.021991	0.00967605	0.187113	0.0785873	2.08167e-16	59.0281	31.7316	90.7597	4.50822	34.9622	8.80794	33.8853	267.844	20.852	0.0800773	94.5602	0.53737
				15.864	20.864	31.826	28.9241	25.0702	51.1019	6	0.0749432	0.106087	0.0899319	0.000731696	2.60119	2.31392	0.0211636	0.00931199	0.180842	0.0759534	0	59.0287	31.7345	90.7631	4.50825	34.964	8.79703	33.8859	267.849	20.864	0.0776586	94.5915	0.537219
				15.876	20.876	31.814	28.9243	25.0724	51.1043	6	0.0746523	0.105682	0.0895828	0.000703286	2.59112	2.31394	0.020342	0.0089505	0.174566	0.0733177	1.94289e-16	59.0292	31.7372	90.7664	4.50829	34.9658	8.78611	33.8865	267.854	20.876	0.0752215	94.6226	0.537068
				15.888	20.888	31.802	28.9246	25.0745	51.1066	6	0.0743615	0.105277	0.0892338	0.000675076	2.58105	2.31396	0.0195263	0.00859156	0.168286	0.0706799	0	59.0297	31.7399	90.7696	4.50832	34.9676	8.7752	33.8871	267.859	20.888	0.0727658	94.6537	0.536916
				15.9	20.9	31.79	28.9248	25.0766	51.1089	6	0.0740707	0.104873	0.0888848	0.000647068	2.57098	2.31398	0.0187163	0.00823518	0.162001	0.0680403	0	59.0302	31.7425	90.7727	4.50836	34.9692	8.76428	33.8877	267.863	20.9	0.0702912	94.6846	0.536765
				15.912	20.912	31.778	28.925	25.0786	51.1111	6	0.07378	0.104468	0.088536	0.000619261	2.5609	2.314	0.0179121	0.00788134	0.155711	0.0653986	-3.33067e-16	59.0306	31.745	90.7756	4.50839	34.9708	8.75336	33.8883	267.868	20.912	0.0677976	94.7154	0.536613
				15.924	20.924	31.766	28.9252	25.0804	51.1131	6	0.0734893	0.104063	0.0881872	0.000591655	2.55083	2.31402	0.0171138	0.00753005	0.149416	0.0627549	-1.11022e-16	59.0311	31.7474	90.7785	4.50842	34.9724	8.74244	33.8888	267.872	20.924	0.0652847	94.746	0.536462
				15.936	20.936	31.754	28.9254	25.0823	51.1151	6	0.0731987	0.103659	0.0878384	0.000564249	2.54076	2.31403	0.0163212	0.00718131	0.143117	0.0601093	-2.98372e-16	59.0315	31.7497	90.7812	4.50845	34.9739	8.73152	33.8893	267.876	20.936	0.0627522	94.7766	0.53631
				15.948	20.948	31.742	28.9256	25.084	51.1171	6	0.0729081	0.103254	0.0874897	0.000537044	2.53069	2.31405	0.0155343	0.00683511	0.136813	0.0574616	2.56739e-16	59.0319	31.7519	90.7838	4.50848	34.9753	8.7206	33.8898	267.879	20.948	0.0601999	94.807	0.536158
				15.96	20.96	31.73	28.9258	25.0857	51.1189	6	0.0726176	0.10285	0.0871411	0.000510039	2.52063	2.31406	0.0147533	0.00649144	0.130504	0.0548119	0	59.0323	31.754	90.7863	4.50851	34.9767	8.70968	33.8903	267.883	20.96	0.0576276	94.8373	0.536006
				15.972	20.972	31.718	28.926	25.0872	51.1206	6	0.0723271	0.102445	0.0867925	0.000483233	2.51056	2.31408	0.013978	0.00615032	0.124191	0.0521601	-1.94289e-16	59.0326	31.756	90.7886	4.50853	34.9779	8.69876	33.8907	267.887	20.972	0.0550351	94.8675	0.535854
				15.984	20.984	31.706	28.9262	25.0887	51.1223	6	0.0720366	0.10204	0.0864439	0.000456627	2.50049	2.31409	0.0132085	0.00581173	0.117872	0.0495063	0	59.033	31.7579	90.7909	4.50856	34.9792	8.68784	33.8911	267.89	20.984	0.052422	94.8976	0.535701
				15.996	20.996	31.694	28.9263	25.0902	51.1239	6	0.0717462	0.101636	0.0860955	0.000430221	2.49042	2.31411	0.0124447	0.00547567	0.111549	0.0468504	0	59.0333	31.7597	90.793	4.50858	34.9804	8.67691	33.8915	267.893	20.996	0.049788	94.9275	0.535549
				16.008	21.008	31.682	28.9265	25.0915	51.1253	6	0.0714559	0.101231	0.085747	0.000404014	2.48036	2.31412	0.0116867	0.00514214	0.10522	0.0441925	-2.56739e-16	59.0336	31.7614	90.795	4.5086	34.9815	8.66599	33.8919	267.896	21.008	0.047133	94.9573	0.535396
				16.02	21.02	31.67	28.9266	25.0928	51.1268	6	0.0711655	0.100827	0.0853987	0.000378006	2.47029	2.31413	0.0109344	0.00481115	0.0988867	0.0415324	1.8735e-16	59.0339	31.763	90.7969	4.50863	34.9825	8.65506	33.8923	267.899	21.02	0.0444567	94.9871	0.535244
				16.032	21.032	31.658	28.9267	25.094	51.1281	6	0.0708753	0.100422	0.0850503	0.000352196	2.46023	2.31414	0.0101879	0.00448267	0.0925482	0.0388702	1.59595e-16	59.0342	31.7646	90.7987	4.50865	34.9835	8.64414	33.8926	267.901	21.032	0.0417588	95.0166	0.535091
				16.044	21.044	31.646	28.9269	25.0951	51.1293	6	0.070585	0.100018	0.084702	0.000326586	2.45016	2.31415	0.0094471	0.00415672	0.0862046	0.0362059	1.249e-16	59.0344	31.766	90.8004	4.50866	34.9844	8.63321	33.8929	267.904	21.044	0.0390389	95.0461	0.534938
				16.056	21.056	31.634	28.927	25.0962	51.1304	6	0.0702948	0.099613	0.0843538	0.000301174	2.4401	2.31416	0.00871204	0.0038333	0.079856	0.0335395	2.01228e-16	59.0346	31.7673	90.8019	4.50868	34.9853	8.62228	33.8932	267.906	21.056	0.0362969	95.0754	0.534785
				16.068	21.068	31.622	28.9271	25.0971	51.1315	6	0.0700046	0.0992084	0.0840055	0.00027596	2.43003	2.31417	0.00798271	0.00351239	0.0735022	0.0308709	-3.19189e-16	59.0348	31.7685	90.8034	4.5087	34.9861	8.61135	33.8935	267.908	21.068	0.0335324	95.1047	0.534632
				16.08	21.08	31.61	28.9272	25.098	51.1325	6	0.0697145	0.0988037	0.0836573	0.000250944	2.41997	2.31417	0.00725909	0.003194	0.0671433	0.0282002	-1.73472e-16	59.035	31.7697	90.8047	4.50871	34.9868	8.60042	33.8938	267.91	21.08	0.0307452	95.1338	0.534478
				16.092	21.092	31.598	28.9273	25.0988	51.1334	6	0.0694243	0.0983991	0.0833092	0.000226126	2.40991	2.31418	0.0065412	0.00287813	0.0607792	0.0255273	1.249e-16	59.0352	31.7707	90.8059	4.50872	34.9875	8.58948	33.894	267.912	21.092	0.0279349	95.1627	0.534325
				16.104	21.104	31.586	28.9273	25.0996	51.1342	6	0.0691342	0.0979944	0.0829611	0.000201506	2.39984	2.31419	0.00582902	0.00256477	0.0544099	0.0228521	-1.11022e-16	59.0354	31.7716	90.807	4.50874	34.9881	8.57855	33.8942	267.913	21.104	0.0251012	95.1916	0.534172
				16.116	21.116	31.574	28.9274	25.1002	51.1349	6	0.0688441	0.0975897	0.082613	0.000177083	2.38978	2.31419	0.00512255	0.00225392	0.0480353	0.0201748	1.56125e-16	59.0355	31.7725	90.808	4.50875	34.9886	8.56761	33.8944	267.915	21.116	0.0222438	95.2203	0.534018
				16.128	21.128	31.562	28.9275	25.1008	51.1356	6	0.0685541	0.097185	0.0822649	0.000152858	2.37972	2.3142	0.00442179	0.00194559	0.0416554	0.0174953	-6.93889e-17	59.0357	31.7732	90.8089	4.50876	34.9891	8.55667	33.8945	267.916	21.128	0.0193625	95.249	0.533864
				16.14	21.14	31.55	28.9275	25.1013	51.1361	6	0.0682641	0.0967803	0.0819169	0.00012883	2.36965	2.3142	0.00372673	0.00163976	0.0352702	0.0148135	-1.59595e-16	59.0358	31.7738	90.8096	4.50877	34.9895	8.54574	33.8947	267.917	21.14	0.0164568	95.2775	0.53371
				16.152	21.152	31.538	28.9276	25.1018	51.1366	6	0.067974	0.0963755	0.0815688	0.000104999	2.35959	2.31421	0.00303737	0.00133644	0.0288797	0.0121295	-2.51535e-16	59.0359	31.7744	90.8102	4.50877	34.9899	8.53479	33.8948	267.918	21.152	0.0135265	95.3058	0.533556
				16.164	21.164	31.526	28.9276	25.1021	51.137	6	0.067684	0.0959708	0.0812209	8.13653e-05	2.34952	2.31421	0.0023537	0.00103563	0.0224838	0.00944318	3.64292e-17	59.0359	31.7748	90.8108	4.50878	34.9902	8.52385	33.8949	267.919	21.164	0.0105713	95.3341	0.533402
				16.176	21.176	31.514	28.9276	25.1024	51.1373	6	0.0673941	0.0955659	0.0808729	5.79283e-05	2.33946	2.31421	0.00167573	0.00073732	0.0160824	0.00675462	-3.84241e-16	59.036	31.7752	90.8112	4.50878	34.9904	8.51291	33.895	267.919	21.176	0.0075907	95.3622	0.533248
				16.188	21.188	31.502	28.9277	25.1026	51.1375	6	0.0671041	0.0951611	0.0805249	3.4688e-05	2.3294	2.31421	0.00100344	0.000441514	0.00967561	0.00406376	1.39645e-16	59.036	31.7754	90.8114	4.50879	34.9905	8.50196	33.895	267.92	21.188	0.00458447	95.3902	0.533094
				16.2	21.2	31.49	28.9277	25.1027	51.1376	6	0.0668141	0.0947562	0.080177	1.16443e-05	2.31933	2.31421	0.000336841	0.00014821	0.0032633	0.00137059	2.34188e-16	59.036	31.7756	90.8116	4.50879	34.9906	8.49102	33.8951	267.92	21.2	0.00155223	95.4181	0.532939
				16.212	21.212	31.478	28.9277	25.1027	51.1376	6	0.0665242	0.0943512	0.079829	-1.1203e-05	2.30927	2.31421	-0.000324077	-0.000142594	-0.00447943	0	-2.60209e-16	59.0361	31.7756	90.8117	4.50879	34.9907	8.48493	33.8951	267.92	21.212	-0.0020801	95.4459	0.532785
				16.224	21.224	31.466	28.9277	25.1027	51.1376	6	0.0662342	0.0939462	0.0794811	-3.3854e-05	2.2992	2.31421	-0.000979316	-0.000430899	-0.0136007	0	3.26128e-16	59.036	31.7755	90.8116	4.50879	34.9906	8.48387	33.8951	267.92	21.224	-0.00634132	95.4735	0.53263
				16.236	21.236	31.454	28.9277	25.1025	51.1374	6	0.0659443	0.0935412	0.0791332	-5.63087e-05	2.28914	2.31421	-0.00162888	-0.000716706	-0.0227298	0	3.95517e-16	59.036	31.7753	90.8114	4.50878	34.9905	8.48282	33.895	267.919	21.236	-0.010641	95.5011	0.532474
				16.248	21.248	31.442	28.9276	25.1022	51.1371	6	0.0656544	0.0931361	0.0787853	-7.85673e-05	2.27907	2.31421	-0.00227277	-0.00100002	-0.031867	0	-3.747e-16	59.036	31.775	90.811	4.50878	34.9903	8.48177	33.8949	267.919	21.248	-0.0149797	95.5285	0.532318
				16.26	21.26	31.43	28.9276	25.1019	51.1367	6	0.0653644	0.092731	0.0784373	-0.00010063	2.269	2.31421	-0.00291098	-0.00128083	-0.0410122	0	-9.02056e-17	59.0359	31.7745	90.8104	4.50877	34.9899	8.48073	33.8948	267.918	21.26	-0.0193579	95.5558	0.532162
				16.272	21.272	31.418	28.9276	25.1014	51.1362	6	0.0650745	0.0923258	0.0780894	-0.000122497	2.25894	2.31421	-0.00354353	-0.00155915	-0.0501656	0	2.35922e-16	59.0359	31.7739	90.8097	4.50877	34.9895	8.4797	33.8947	267.917	21.272	-0.0237763	95.5829	0.532005
				16.284	21.284	31.406	28.9275	25.1008	51.1355	6	0.0647846	0.0919205	0.0777415	-0.000144168	2.24887	2.3142	-0.00417041	-0.00183498	-0.0593271	0	0	59.0358	31.7731	90.8089	4.50876	34.989	8.47868	33.8945	267.916	21.284	-0.0282353	95.61	0.531848
				16.296	21.296	31.394	28.9275	25.1	51.1348	6	0.0644947	0.0915152	0.0773936	-0.000165643	2.2388	2.3142	-0.00479163	-0.00210832	-0.0684968	0	2.498e-16	59.0357	31.7722	90.8079	4.50875	34.9884	8.47766	33.8943	267.915	21.296	-0.0327356	95.6369	0.53169
				16.308	21.308	31.382	28.9274	25.0992	51.1339	6	0.0642047	0.0911099	0.0770457	-0.000186923	2.22873	2.31419	-0.00540719	-0.00237916	-0.0776748	0	-1.249e-16	59.0356	31.7712	90.8067	4.50873	34.9877	8.47665	33.8941	267.913	21.308	-0.0372777	95.6637	0.531532
				16.32	21.32	31.37	28.9274	25.0983	51.1329	6	0.0639148	0.0907044	0.0766977	-0.000208007	2.21866	2.31419	-0.00601708	-0.00264752	-0.0868611	0	-5.55112e-17	59.0354	31.77	90.8054	4.50872	34.9869	8.47565	33.8938	267.912	21.32	-0.0418622	95.6904	0.531374
				16.332	21.332	31.358	28.9273	25.0972	51.1318	6	0.0636248	0.0902989	0.0763498	-0.000228895	2.20859	2.31418	-0.00662132	-0.00291338	-0.0960557	0	2.77556e-17	59.0353	31.7686	90.8039	4.5087	34.986	8.47465	33.8935	267.91	21.332	-0.0464898	95.717	0.531214
				16.344	21.344	31.346	28.9272	25.0961	51.1305	6	0.0633349	0.0898933	0.0760018	-0.000249589	2.19852	2.31418	-0.0072199	-0.00317676	-0.105259	0	2.08167e-16	59.0351	31.7672	90.8023	4.50868	34.985	8.47367	33.8931	267.908	21.344	-0.0511611	95.7434	0.531055
				16.356	21.356	31.334	28.9271	25.0948	51.1292	6	0.0630449	0.0894877	0.0756539	-0.000270087	2.18845	2.31417	-0.00781283	-0.00343764	-0.11447	0	2.77556e-17	59.0349	31.7656	90.8005	4.50866	34.9839	8.47268	33.8928	267.905	21.356	-0.0558767	95.7697	0.530895
				16.368	21.368	31.322	28.927	25.0934	51.1277	6	0.0627549	0.089082	0.0753059	-0.000290389	2.17838	2.31416	-0.0084001	-0.00369604	-0.12369	0	1.11022e-16	59.0347	31.7638	90.7985	4.50864	34.9827	8.47171	33.8924	267.903	21.368	-0.0606372	95.7959	0.530734
				16.38	21.38	31.31	28.9269	25.0919	51.1261	6	0.0624649	0.0886762	0.0749579	-0.000310497	2.1683	2.31415	-0.00898172	-0.00395196	-0.132919	0	-3.05311e-16	59.0345	31.7619	90.7965	4.50862	34.9815	8.47074	33.8919	267.9	21.38	-0.0654433	95.822	0.530573
				16.392	21.392	31.298	28.9268	25.0903	51.1244	6	0.0621749	0.0882703	0.0746099	-0.000330409	2.15823	2.31415	-0.00955768	-0.00420538	-0.142156	0	-1.11022e-16	59.0343	31.7599	90.7942	4.5086	34.9801	8.46978	33.8914	267.897	21.392	-0.0702958	95.848	0.530412
				16.404	21.404	31.286	28.9267	25.0886	51.1226	6	0.0618848	0.0878644	0.0742618	-0.000350126	2.14815	2.31414	-0.010128	-0.00445632	-0.151402	0	-3.60822e-16	59.0341	31.7577	90.7918	4.50857	34.9786	8.46883	33.8909	267.894	21.404	-0.0751952	95.8738	0.53025
				16.416	21.416	31.274	28.9266	25.0868	51.1207	6	0.0615948	0.0874583	0.0739137	-0.000369649	2.13807	2.31413	-0.0106927	-0.00470478	-0.160657	0	-1.11022e-16	59.0338	31.7554	90.7892	4.50854	34.9771	8.46788	33.8904	267.891	21.416	-0.0801423	95.8995	0.530088
				16.428	21.428	31.262	28.9265	25.0848	51.1186	6	0.0613047	0.0870522	0.0735656	-0.000388976	2.12799	2.31412	-0.0112517	-0.00495074	-0.169921	0	5.55112e-17	59.0336	31.7529	90.7865	4.50851	34.9754	8.46694	33.8898	267.887	21.428	-0.0851377	95.9251	0.529925
				16.44	21.44	31.25	28.9263	25.0828	51.1165	6	0.0610146	0.086646	0.0732175	-0.000408108	2.11791	2.31411	-0.0118051	-0.00519423	-0.179193	0	-8.32667e-17	59.0333	31.7503	90.7836	4.50848	34.9736	8.46601	33.8892	267.884	21.44	-0.0901823	95.9506	0.529761
				16.452	21.452	31.238	28.9262	25.0806	51.1142	6	0.0607245	0.0862397	0.0728693	-0.000427045	2.10783	2.31409	-0.0123528	-0.00543523	-0.188475	0	3.05311e-16	59.033	31.7476	90.7806	4.50845	34.9718	8.46508	33.8886	267.88	21.452	-0.0952768	95.976	0.529597
				16.464	21.464	31.226	28.926	25.0783	51.1118	6	0.0604343	0.0858333	0.0725211	-0.000445788	2.09775	2.31408	-0.0128949	-0.00567374	-0.197765	0	2.22045e-16	59.0327	31.7447	90.7774	4.50841	34.9698	8.46416	33.8879	267.876	21.464	-0.100422	96.0012	0.529433
				16.476	21.476	31.214	28.9259	25.0759	51.1092	6	0.0601441	0.0854268	0.0721729	-0.000464335	2.08766	2.31407	-0.0134313	-0.00590977	-0.207064	0	5.55112e-17	59.0324	31.7417	90.7741	4.50837	34.9678	8.46325	33.8872	267.871	21.476	-0.105618	96.0263	0.529268
				16.488	21.488	31.202	28.9257	25.0734	51.1066	6	0.0598539	0.0850201	0.0718246	-0.000482688	2.07758	2.31406	-0.0139621	-0.00614332	-0.216373	0	2.498e-16	59.0321	31.7385	90.7706	4.50834	34.9657	8.46235	33.8865	267.867	21.488	-0.110867	96.0513	0.529103
				16.5	21.5	31.19	28.9255	25.0708	51.1038	6	0.0595636	0.0846134	0.0714763	-0.000500846	2.06749	2.31404	-0.0144872	-0.00637438	-0.22569	0	2.22045e-16	59.0317	31.7352	90.7669	4.5083	34.9634	8.46145	33.8857	267.862	21.5	-0.116169	96.0762	0.528937
				16.512	21.512	31.178	28.9254	25.0681	51.1009	6	0.0592733	0.0842066	0.071128	-0.000518808	2.0574	2.31403	-0.0150067	-0.00660296	-0.235017	0	-1.94289e-16	59.0314	31.7318	90.7631	4.50825	34.9611	8.46056	33.8849	267.857	21.512	-0.121524	96.1009	0.528771
				16.524	21.524	31.166	28.9252	25.0653	51.0979	6	0.058983	0.0837997	0.0707796	-0.000536576	2.04731	2.31402	-0.0155206	-0.00682905	-0.244353	0	-1.94289e-16	59.031	31.7282	90.7592	4.50821	34.9586	8.45968	33.8841	267.852	21.524	-0.126934	96.1255	0.528604
				16.536	21.536	31.154	28.925	25.0623	51.0948	6	0.0586926	0.0833927	0.0704311	-0.000554149	2.03722	2.314	-0.0160288	-0.00705266	-0.253699	0	-3.33067e-16	59.0306	31.7244	90.7551	4.50816	34.9561	8.45881	33.8832	267.847	21.536	-0.1324	96.15	0.528437
				16.548	21.548	31.142	28.9248	25.0592	51.0916	6	0.0584022	0.0829855	0.0700826	-0.000571528	2.02713	2.31398	-0.0165313	-0.00727378	-0.263054	0	-1.66533e-16	59.0302	31.7206	90.7508	4.50812	34.9535	8.45794	33.8823	267.841	21.548	-0.137922	96.1744	0.52827
				16.56	21.56	31.13	28.9246	25.0561	51.0882	6	0.0581117	0.0825783	0.0697341	-0.000588711	2.01703	2.31397	-0.0170282	-0.00749242	-0.272418	0	1.66533e-16	59.0298	31.7165	90.7464	4.50807	34.9508	8.45708	33.8813	267.836	21.56	-0.143501	96.1987	0.528102
				16.572	21.572	31.118	28.9244	25.0528	51.0847	6	0.0578212	0.0821709	0.0693854	-0.000605699	2.00693	2.31395	-0.0175195	-0.00770858	-0.281792	0	5.55112e-17	59.0294	31.7124	90.7418	4.50802	34.9479	8.45623	33.8804	267.83	21.572	-0.149139	96.2228	0.527933
				16.584	21.584	31.106	28.9242	25.0494	51.0812	6	0.0575307	0.0817634	0.0690368	-0.000622493	1.99683	2.31394	-0.0180051	-0.00792224	-0.291175	0	-1.11022e-16	59.029	31.7081	90.737	4.50797	34.945	8.45538	33.8794	267.824	21.584	-0.154835	96.2469	0.527764
				16.596	21.596	31.094	28.924	25.0459	51.0774	6	0.0572401	0.0813557	0.0686881	-0.000639091	1.98673	2.31392	-0.0184851	-0.00813343	-0.300568	0	2.77556e-16	59.0285	31.7036	90.7322	4.50791	34.942	8.45455	33.8783	267.818	21.596	-0.160592	96.2708	0.527594
				16.608	21.608	31.082	28.9238	25.0422	51.0736	6	0.0569494	0.080948	0.0683393	-0.000655494	1.97663	2.3139	-0.0189594	-0.00834212	-0.30997	0	2.77556e-16	59.0281	31.699	90.7271	4.50786	34.9389	8.45371	33.8772	267.811	21.608	-0.16641	96.2945	0.527424
				16.62	21.62	31.07	28.9235	25.0385	51.0697	6	0.0566587	0.0805401	0.0679904	-0.000671703	1.96652	2.31388	-0.019428	-0.00854833	-0.319383	0	-5.55112e-17	59.0276	31.6943	90.7219	4.5078	34.9357	8.45289	33.8761	267.805	21.62	-0.172289	96.3182	0.527254
				16.632	21.632	31.058	28.9233	25.0346	51.0656	6	0.0563679	0.0801321	0.0676415	-0.000687716	1.95642	2.31386	-0.019891	-0.00875205	-0.328805	0	-2.22045e-16	59.0271	31.6894	90.7166	4.50774	34.9323	8.45208	33.875	267.798	21.632	-0.178232	96.3417	0.527083
				16.644	21.644	31.046	28.9231	25.0307	51.0614	6	0.0560771	0.0797239	0.0672925	-0.000703534	1.94631	2.31384	-0.0203484	-0.00895328	-0.338237	0	0	59.0267	31.6844	90.711	4.50768	34.9289	8.45127	33.8738	267.791	21.644	-0.184239	96.3652	0.526911
				16.656	21.656	31.034	28.9228	25.0266	51.0571	6	0.0557862	0.0793156	0.0669435	-0.000719157	1.93619	2.31383	-0.0208	-0.00915202	-0.347679	0	1.11022e-16	59.0262	31.6792	90.7054	4.50762	34.9254	8.45047	33.8726	267.784	21.656	-0.190311	96.3884	0.526739
				16.668	21.668	31.022	28.9226	25.0224	51.0527	6	0.0554953	0.0789072	0.0665944	-0.000734585	1.92608	2.31381	-0.0212461	-0.00934827	-0.357131	0	5.55112e-17	59.0256	31.6739	90.6995	4.50755	34.9218	8.44968	33.8714	267.776	21.668	-0.196449	96.4116	0.526567
				16.68	21.68	31.01	28.9223	25.0181	51.0482	6	0.0552043	0.0784986	0.0662452	-0.000749817	1.91596	2.31378	-0.0216864	-0.00954203	-0.366593	0	1.66533e-16	59.0251	31.6684	90.6936	4.50749	34.9181	8.44889	33.8701	267.769	21.68	-0.202655	96.4347	0.526394
				16.692	21.692	30.998	28.9221	25.0136	51.0435	6	0.0549132	0.0780899	0.0658959	-0.000764854	1.90584	2.31376	-0.0221211	-0.0097333	-0.376066	0	5.55112e-17	59.0246	31.6628	90.6874	4.50742	34.9143	8.44811	33.8688	267.761	21.692	-0.208929	96.4576	0.52622
				16.704	21.704	30.986	28.9218	25.0091	51.0387	6	0.0546221	0.0776811	0.0655465	-0.000779695	1.89572	2.31374	-0.0225502	-0.00992208	-0.385548	0	-2.77556e-16	59.0241	31.6571	90.6812	4.50735	34.9103	8.44734	33.8674	267.753	21.704	-0.215273	96.4804	0.526046
				16.716	21.716	30.974	28.9215	25.0045	51.0338	6	0.0543309	0.077272	0.0651971	-0.000794341	1.8856	2.31372	-0.0229735	-0.0101084	-0.395041	0	1.66533e-16	59.0235	31.6512	90.6747	4.50728	34.9063	8.44658	33.866	267.745	21.716	-0.221688	96.5031	0.525872
				16.728	21.728	30.962	28.9212	24.9997	51.0288	6	0.0540396	0.0768629	0.0648476	-0.000808791	1.87547	2.3137	-0.0233912	-0.0102921	-0.404544	0	-2.22045e-16	59.0229	31.6452	90.6681	4.50721	34.9022	8.44583	33.8646	267.737	21.728	-0.228175	96.5257	0.525697
				16.74	21.74	30.95	28.921	24.9948	51.0237	6	0.0537483	0.0764535	0.064498	-0.000823046	1.86534	2.31368	-0.0238033	-0.0104734	-0.414057	0	-1.11022e-16	59.0224	31.639	90.6614	4.50713	34.898	8.44508	33.8632	267.728	21.74	-0.234735	96.5481	0.525522
				16.752	21.752	30.938	28.9207	24.9898	51.0184	6	0.0534569	0.0760441	0.0641483	-0.000837104	1.85521	2.31365	-0.0242096	-0.0106522	-0.423581	0	0	59.0218	31.6327	90.6544	4.50706	34.8937	8.44434	33.8617	267.72	21.752	-0.241369	96.5704	0.525346
				16.764	21.764	30.926	28.9204	24.9847	51.013	6	0.0531654	0.0756344	0.0637985	-0.000850967	1.84508	2.31363	-0.0246103	-0.0108285	-0.433115	0	5.55112e-17	59.0212	31.6262	90.6474	4.50698	34.8893	8.44361	33.8602	267.711	21.764	-0.24808	96.5926	0.525169
				16.776	21.776	30.914	28.9201	24.9795	51.0075	6	0.0528738	0.0752246	0.0634486	-0.000864634	1.83494	2.31361	-0.0250053	-0.0110023	-0.44266	0	1.11022e-16	59.0206	31.6196	90.6402	4.5069	34.8847	8.44288	33.8586	267.702	21.776	-0.254867	96.6147	0.524993
				16.788	21.788	30.902	28.9198	24.9741	51.0019	6	0.0525822	0.0748146	0.0630986	-0.000878104	1.8248	2.31358	-0.0253946	-0.0111736	-0.452216	0	-1.66533e-16	59.02	31.6128	90.6328	4.50682	34.8801	8.44217	33.857	267.693	21.788	-0.261733	96.6367	0.524815
				16.8	21.8	30.89	28.9195	24.9687	50.9962	6	0.0522905	0.0744045	0.0627485	-0.000891379	1.81466	2.31356	-0.0257782	-0.0113424	-0.461782	0	5.55112e-17	59.0194	31.6059	90.6253	4.50673	34.8754	8.44146	33.8554	267.683	21.8	-0.268679	96.6585	0.524637
				16.812	21.812	30.878	28.9192	24.9631	50.9904	6	0.0519986	0.0739942	0.0623984	-0.000904456	1.80451	2.31353	-0.0261561	-0.0115087	-0.47136	0	-1.66533e-16	59.0187	31.5989	90.6176	4.50665	34.8706	8.44076	33.8537	267.674	21.812	-0.275707	96.6802	0.524459
				16.824	21.824	30.866	28.9189	24.9574	50.9844	6	0.0517068	0.0735837	0.0620481	-0.000917338	1.79436	2.31351	-0.0265284	-0.0116725	-0.480948	0	3.33067e-16	59.0181	31.5917	90.6097	4.50656	34.8656	8.44007	33.852	267.664	21.824	-0.282817	96.7018	0.52428
				16.836	21.836	30.854	28.9185	24.9516	50.9783	6	0.0514148	0.073173	0.0616977	-0.000930022	1.78421	2.31348	-0.0268949	-0.0118338	-0.490547	0	5.55112e-17	59.0174	31.5843	90.6017	4.50647	34.8606	8.43938	33.8503	267.654	21.836	-0.290012	96.7233	0.524101
				16.848	21.848	30.842	28.9182	24.9457	50.9721	6	0.0511227	0.0727621	0.0613472	-0.00094251	1.77405	2.31346	-0.0272557	-0.0119925	-0.500156	0	3.33067e-16	59.0168	31.5768	90.5936	4.50638	34.8555	8.4387	33.8486	267.644	21.848	-0.297292	96.7446	0.523921
				16.86	21.86	30.83	28.9179	24.9397	50.9658	6	0.0508305	0.0723511	0.0609966	-0.000954801	1.76389	2.31343	-0.0276108	-0.0121488	-0.509777	0	-1.11022e-16	59.0161	31.5692	90.5853	4.50629	34.8502	8.43804	33.8468	267.634	21.86	-0.30466	96.7659	0.523741
				16.872	21.872	30.818	28.9176	24.9335	50.9593	6	0.0505383	0.0719399	0.0606459	-0.000966895	1.75373	2.3134	-0.0279602	-0.0123025	-0.51941	0	2.22045e-16	59.0154	31.5614	90.5768	4.5062	34.8449	8.43737	33.8449	267.623	21.872	-0.312117	96.787	0.52356
				16.884	21.884	30.806	28.9172	24.9272	50.9527	6	0.0502459	0.0715284	0.0602951	-0.000978792	1.74357	2.31338	-0.0283039	-0.0124537	-0.529053	0	3.33067e-16	59.0147	31.5535	90.5682	4.5061	34.8394	8.43672	33.843	267.612	21.884	-0.319665	96.808	0.523378
				16.896	21.896	30.794	28.9169	24.9209	50.946	6	0.0499535	0.0711168	0.0599442	-0.000990491	1.7334	2.31335	-0.0286419	-0.0126024	-0.538708	0	0	59.014	31.5454	90.5594	4.50601	34.8339	8.43608	33.8411	267.602	21.896	-0.327305	96.8288	0.523197
				16.908	21.908	30.782	28.9165	24.9144	50.9392	6	0.0496609	0.070705	0.0595931	-0.00100199	1.72323	2.31332	-0.0289742	-0.0127486	-0.548374	0	1.11022e-16	59.0133	31.5372	90.5505	4.50591	34.8283	8.43544	33.8392	267.591	21.908	-0.335039	96.8496	0.523014
				16.92	21.92	30.77	28.9162	24.9077	50.9323	6	0.0493683	0.070293	0.0592419	-0.0010133	1.71305	2.3133	-0.0293007	-0.0128923	-0.558051	0	-3.33067e-16	59.0126	31.5288	90.5414	4.50581	34.8225	8.43481	33.8372	267.579	21.92	-0.342869	96.8702	0.522831
				16.932	21.932	30.758	28.9158	24.901	50.9253	6	0.0490755	0.0698808	0.0588906	-0.0010244	1.70287	2.31327	-0.0296215	-0.0130334	-0.56774	0	-3.33067e-16	59.0119	31.5203	90.5322	4.50571	34.8166	8.43419	33.8352	267.568	21.932	-0.350796	96.8907	0.522648
				16.944	21.944	30.746	28.9155	24.8942	50.9181	6	0.0487827	0.0694684	0.0585392	-0.00103531	1.69269	2.31324	-0.0299365	-0.0131721	-0.577441	0	-2.22045e-16	59.0112	31.5116	90.5228	4.5056	34.8107	8.43358	33.8332	267.556	21.944	-0.358824	96.911	0.522464
				16.956	21.956	30.734	28.9151	24.8872	50.9108	6	0.0484897	0.0690558	0.0581877	-0.00104602	1.6825	2.31321	-0.0302458	-0.0133082	-0.587153	0	-1.11022e-16	59.0105	31.5028	90.5132	4.5055	34.8046	8.43297	33.8311	267.545	21.956	-0.366952	96.9313	0.52228
				16.968	21.968	30.722	28.9148	24.8801	50.9034	6	0.0481966	0.068643	0.057836	-0.00105653	1.67231	2.31318	-0.0305494	-0.0134417	-0.596877	0	-1.11022e-16	59.0097	31.4938	90.5035	4.50539	34.7984	8.43238	33.829	267.533	21.968	-0.375185	96.9514	0.522095
				16.98	21.98	30.71	28.9144	24.8729	50.8959	6	0.0479035	0.06823	0.0574841	-0.00106684	1.66212	2.31315	-0.0308472	-0.0135727	-0.606612	0	-2.22045e-16	59.009	31.4847	90.4937	4.50528	34.7922	8.43179	33.8268	267.521	21.98	-0.383522	96.9714	0.52191
				16.992	21.992	30.698	28.914	24.8656	50.8882	6	0.0476102	0.0678167	0.0571322	-0.00107696	1.65192	2.31312	-0.0311392	-0.0137012	-0.61636	0	2.22045e-16	59.0082	31.4754	90.4837	4.50517	34.7858	8.43121	33.8246	267.508	21.992	-0.391967	96.9913	0.521724
				17.004	22.004	30.686	28.9137	24.8582	50.8805	6	0.0473168	0.0674032	0.0567801	-0.00108687	1.64172	2.31309	-0.0314255	-0.0138272	-0.626119	0	-1.11022e-16	59.0075	31.466	90.4735	4.50506	34.7793	8.43064	33.8224	267.496	22.004	-0.400522	97.0111	0.521537
				17.016	22.016	30.674	28.9133	24.8506	50.8726	6	0.0470232	0.0669896	0.0564279	-0.00109659	1.63151	2.31306	-0.031706	-0.0139506	-0.635891	0	-2.22045e-16	59.0067	31.4565	90.4632	4.50494	34.7727	8.43008	33.8201	267.483	22.016	-0.409188	97.0307	0.521351
				17.028	22.028	30.662	28.9129	24.8429	50.8645	6	0.0467296	0.0665757	0.0560755	-0.0011061	1.6213	2.31303	-0.0319807	-0.0140715	-0.645675	0	-2.22045e-16	59.0059	31.4468	90.4527	4.50483	34.766	8.42952	33.8178	267.47	22.028	-0.417969	97.0502	0.521163
				17.04	22.04	30.65	28.9125	24.8352	50.8564	6	0.0464358	0.0661615	0.055723	-0.00111542	1.61109	2.313	-0.0322496	-0.0141898	-0.65547	0	3.33067e-16	59.0051	31.4369	90.442	4.50471	34.7592	8.42897	33.8155	267.457	22.04	-0.426866	97.0696	0.520975
				17.052	22.052	30.638	28.9121	24.8273	50.8482	6	0.0461419	0.0657472	0.0553703	-0.00112454	1.60087	2.31297	-0.0325127	-0.0143056	-0.665278	0	-1.11022e-16	59.0043	31.4269	90.4312	4.50459	34.7523	8.42844	33.8131	267.444	22.052	-0.435882	97.0889	0.520787
				17.064	22.064	30.626	28.9117	24.8192	50.8398	6	0.0458479	0.0653326	0.0550175	-0.00113345	1.59065	2.31294	-0.0327701	-0.0144188	-0.675099	0	0	59.0035	31.4167	90.4203	4.50447	34.7452	8.42791	33.8107	267.431	22.064	-0.445018	97.1081	0.520598
				17.076	22.076	30.614	28.9113	24.8111	50.8313	6	0.0455538	0.0649177	0.0546645	-0.00114217	1.58042	2.31291	-0.0330216	-0.0145295	-0.684931	0	-2.22045e-16	59.0027	31.4064	90.4092	4.50435	34.7381	8.42739	33.8083	267.417	22.076	-0.454279	97.1271	0.520408
				17.088	22.088	30.602	28.9109	24.8028	50.8227	6	0.0452595	0.0645027	0.0543114	-0.00115068	1.57019	2.31288	-0.0332673	-0.0146376	-0.694777	0	3.33067e-16	59.0019	31.396	90.3979	4.50422	34.7309	8.42687	33.8058	267.404	22.088	-0.463665	97.146	0.520219
				17.1	22.1	30.59	28.9105	24.7945	50.8139	6	0.0449651	0.0640873	0.0539581	-0.001159	1.55996	2.31284	-0.0335072	-0.0147432	-0.704635	0	-3.33067e-16	59.0011	31.3854	90.3865	4.50409	34.7235	8.42637	33.8033	267.39	22.1	-0.47318	97.1648	0.520028
				17.112	22.112	30.578	28.9101	24.786	50.8051	6	0.0446706	0.0636718	0.0536047	-0.00116711	1.54972	2.31281	-0.0337413	-0.0148462	-0.714505	0	0	59.0003	31.3746	90.3749	4.50397	34.7161	8.42587	33.8007	267.376	22.112	-0.482827	97.1834	0.519837
				17.124	22.124	30.566	28.9097	24.7773	50.7961	6	0.0443759	0.063256	0.0532511	-0.00117502	1.53947	2.31278	-0.0339695	-0.0149466	-0.724388	0	-3.33067e-16	58.9995	31.3637	90.3632	4.50384	34.7085	8.42539	33.7981	267.362	22.124	-0.492608	97.202	0.519646
				17.136	22.136	30.554	28.9093	24.7686	50.787	6	0.0440811	0.0628399	0.0528973	-0.00118273	1.52923	2.31275	-0.0341919	-0.0150445	-0.734284	0	-2.22045e-16	58.9986	31.3527	90.3513	4.50371	34.7008	8.42491	33.7955	267.347	22.136	-0.502526	97.2204	0.519454
				17.148	22.148	30.542	28.9089	24.7598	50.7778	6	0.0437861	0.0624236	0.0525434	-0.00119024	1.51897	2.31271	-0.0344085	-0.0151397	-0.744193	0	-3.33067e-16	58.9978	31.3415	90.3393	4.50357	34.6931	8.42444	33.7928	267.333	22.148	-0.512584	97.2387	0.519261
				17.16	22.16	30.53	28.9085	24.7508	50.7684	6	0.0434911	0.0620071	0.0521893	-0.00119754	1.50871	2.31268	-0.0346192	-0.0152324	-0.754115	0	-2.22045e-16	58.997	31.3301	90.3271	4.50344	34.6852	8.42398	33.7901	267.318	22.16	-0.522786	97.2568	0.519068
				17.172	22.172	30.518	28.9081	24.7417	50.759	6	0.0431958	0.0615903	0.051835	-0.00120465	1.49845	2.31265	-0.034824	-0.0153226	-0.76405	0	-1.11022e-16	58.9961	31.3186	90.3147	4.5033	34.6772	8.42352	33.7874	267.303	22.172	-0.533133	97.2749	0.518874
				17.184	22.184	30.506	28.9077	24.7325	50.7494	6	0.0429005	0.0611732	0.0514806	-0.00121155	1.48818	2.31261	-0.035023	-0.0154101	-0.773998	0	1.11022e-16	58.9953	31.3069	90.3022	4.50316	34.6691	8.42308	33.7846	267.288	22.184	-0.54363	97.2928	0.51868
				17.196	22.196	30.494	28.9073	24.7232	50.7397	6	0.0426049	0.0607558	0.0511259	-0.00121824	1.47791	2.31258	-0.035216	-0.0154951	-0.783959	0	2.22045e-16	58.9944	31.2951	90.2895	4.50302	34.6609	8.42265	33.7818	267.273	22.196	-0.554279	97.3106	0.518486
				17.208	22.208	30.482	28.9068	24.7137	50.7299	6	0.0423093	0.0603382	0.0507711	-0.00122474	1.46763	2.31255	-0.0354032	-0.0155774	-0.793934	0	-1.11022e-16	58.9935	31.2832	90.2767	4.50288	34.6525	8.42222	33.7789	267.257	22.208	-0.565085	97.3283	0.518291
				17.22	22.22	30.47	28.9064	24.7041	50.7199	6	0.0420134	0.0599203	0.0504161	-0.00123102	1.45735	2.31251	-0.0355845	-0.0156572	-0.803921	0	4.44089e-16	58.9927	31.2711	90.2637	4.50274	34.6441	8.4218	33.7761	267.242	22.22	-0.57605	97.3458	0.518095
				17.232	22.232	30.458	28.906	24.6944	50.7098	6	0.0417175	0.0595022	0.050061	-0.00123711	1.44706	2.31248	-0.0357599	-0.0157343	-0.813923	0	-2.22045e-16	58.9918	31.2588	90.2506	4.50259	34.6356	8.42139	33.7731	267.226	22.232	-0.587178	97.3632	0.517899
				17.244	22.244	30.446	28.9056	24.6846	50.6996	6	0.0414213	0.0590838	0.0497056	-0.00124299	1.43677	2.31244	-0.0359293	-0.0158089	-0.823938	0	0	58.9909	31.2464	90.2373	4.50244	34.6269	8.421	33.7702	267.21	22.244	-0.598473	97.3805	0.517702
				17.256	22.256	30.434	28.9051	24.6747	50.6893	6	0.0411251	0.058665	0.0493501	-0.00124867	1.42647	2.31241	-0.0360929	-0.0158809	-0.833966	0	1.11022e-16	58.99	31.2338	90.2238	4.50229	34.6181	8.42061	33.7672	267.194	22.256	-0.609939	97.3977	0.517505
				17.268	22.268	30.422	28.9047	24.6647	50.6789	6	0.0408286	0.0582461	0.0489943	-0.00125414	1.41617	2.31237	-0.0362505	-0.0159502	-0.844009	0	-2.22045e-16	58.9892	31.2211	90.2102	4.50214	34.6092	8.42022	33.7641	267.178	22.268	-0.621579	97.4148	0.517307
				17.28	22.28	30.41	28.9043	24.6545	50.6683	6	0.040532	0.0578268	0.0486384	-0.0012594	1.40586	2.31234	-0.0364021	-0.0160169	-0.854065	0	-2.22045e-16	58.9883	31.2082	90.1965	4.50199	34.6003	8.41985	33.7611	267.161	22.28	-0.633398	97.4317	0.517109
				17.292	22.292	30.398	28.9038	24.6442	50.6576	6	0.0402352	0.0574072	0.0482823	-0.00126446	1.39554	2.31231	-0.0365478	-0.016081	-0.864135	0	0	58.9874	31.1952	90.1826	4.50184	34.5911	8.41949	33.7579	267.145	22.292	-0.6454	97.4485	0.51691
				17.304	22.304	30.386	28.9034	24.6338	50.6468	6	0.0399383	0.0569873	0.0479259	-0.00126932	1.38522	2.31227	-0.0366875	-0.0161425	-0.874219	0	-3.33067e-16	58.9865	31.182	90.1685	4.50168	34.5819	8.41913	33.7548	267.128	22.304	-0.657589	97.4652	0.51671
				17.316	22.316	30.374	28.9029	24.6232	50.6359	6	0.0396412	0.0565672	0.0475694	-0.00127396	1.3749	2.31223	-0.0368213	-0.0162014	-0.884317	0	-2.22045e-16	58.9856	31.1687	90.1542	4.50152	34.5726	8.41879	33.7516	267.111	22.316	-0.66997	97.4818	0.51651
				17.328	22.328	30.362	28.9025	24.6126	50.6248	6	0.0393439	0.0561467	0.0472127	-0.0012784	1.36456	2.3122	-0.0369491	-0.0162576	-0.894429	0	-3.33067e-16	58.9847	31.1552	90.1399	4.50136	34.5631	8.41845	33.7484	267.094	22.328	-0.682546	97.4982	0.51631
				17.34	22.34	30.35	28.9021	24.6018	50.6137	6	0.0390464	0.055726	0.0468557	-0.00128264	1.35423	2.31216	-0.0370708	-0.0163112	-0.904555	0	-1.11022e-16	58.9838	31.1415	90.1253	4.5012	34.5536	8.41813	33.7451	267.077	22.34	-0.695324	97.5145	0.516109
				17.352	22.352	30.338	28.9016	24.5909	50.6024	6	0.0387488	0.0553049	0.0464986	-0.00128666	1.34388	2.31213	-0.0371866	-0.0163621	-0.914696	0	-1.11022e-16	58.9829	31.1277	90.1106	4.50104	34.5439	8.41781	33.7418	267.059	22.352	-0.708308	97.5307	0.515907
				17.364	22.364	30.326	28.9012	24.5799	50.5909	6	0.038451	0.0548835	0.0461412	-0.00129048	1.33353	2.31209	-0.0372964	-0.0164104	-0.924852	0	1.11022e-16	58.982	31.1138	90.0957	4.50087	34.5341	8.4175	33.7385	267.042	22.364	-0.721502	97.5468	0.515705
				17.376	22.376	30.314	28.9007	24.5687	50.5794	6	0.038153	0.0544619	0.0457836	-0.00129409	1.32318	2.31206	-0.0374001	-0.016456	-0.935021	0	0	58.981	31.0997	90.0807	4.50071	34.5242	8.4172	33.7351	267.024	22.376	-0.734913	97.5627	0.515503
				17.388	22.388	30.302	28.9003	24.5575	50.5677	6	0.0378549	0.0540399	0.0454258	-0.00129749	1.31282	2.31202	-0.0374978	-0.016499	-0.945206	0	2.22045e-16	58.9801	31.0854	90.0655	4.50054	34.5142	8.41691	33.7317	267.006	22.388	-0.748545	97.5785	0.5153
				17.4	22.4	30.29	28.8998	24.5461	50.5559	6	0.0375565	0.0536176	0.0450678	-0.00130068	1.30245	2.31199	-0.0375894	-0.0165393	-0.955405	0	0	58.9792	31.071	90.0502	4.50037	34.5041	8.41663	33.7282	266.988	22.4	-0.762404	97.5942	0.515096
				17.412	22.412	30.278	28.8994	24.5346	50.544	6	0.037258	0.0531949	0.0447096	-0.00130366	1.29208	2.31195	-0.037675	-0.016577	-0.965619	0	-2.22045e-16	58.9783	31.0564	90.0347	4.5002	34.4938	8.41636	33.7247	266.97	22.412	-0.776496	97.6098	0.514892
				17.424	22.424	30.266	28.8989	24.523	50.532	6	0.0369593	0.052772	0.0443511	-0.00130643	1.2817	2.31191	-0.0377545	-0.016612	-0.975848	0	-1.11022e-16	58.9774	31.0417	90.0191	4.50002	34.4835	8.4161	33.7212	266.951	22.424	-0.790827	97.6252	0.514687
				17.436	22.436	30.254	28.8985	24.5112	50.5198	6	0.0366603	0.0523487	0.0439924	-0.00130899	1.27131	2.31188	-0.0378279	-0.0166443	-0.986091	0	0	58.9764	31.0268	90.0033	4.49985	34.473	8.41585	33.7176	266.933	22.436	-0.805403	97.6405	0.514482
				17.448	22.448	30.242	28.898	24.4993	50.5075	6	0.0363612	0.0519251	0.0436335	-0.00131134	1.26092	2.31184	-0.0378952	-0.0166739	-0.99635	0	0	58.9755	31.0118	89.9873	4.49967	34.4624	8.41561	33.714	266.914	22.448	-0.82023	97.6557	0.514276
				17.46	22.46	30.23	28.8975	24.4873	50.4951	6	0.0360619	0.0515011	0.0432743	-0.00131348	1.25052	2.3118	-0.0379564	-0.0167008	-1.00662	0	0	58.9746	30.9966	89.9712	4.49949	34.4517	8.41538	33.7103	266.895	22.46	-0.835316	97.6708	0.514069
				17.472	22.472	30.218	28.8971	24.4752	50.4826	6	0.0357625	0.0510769	0.0429149	-0.00131541	1.24012	2.31177	-0.0380115	-0.0167251	-1.01691	0	2.22045e-16	58.9737	30.9813	89.9549	4.49931	34.4409	8.41516	33.7066	266.876	22.472	-0.850666	97.6857	0.513862
				17.484	22.484	30.206	28.8966	24.4629	50.4699	6	0.0354628	0.0506522	0.0425553	-0.00131712	1.22971	2.31173	-0.0380604	-0.0167466	-1.02722	0	0	58.9727	30.9657	89.9385	4.49913	34.4299	8.41494	33.7029	266.857	22.484	-0.866288	97.7006	0.513655
				17.496	22.496	30.194	28.8962	24.4506	50.4571	6	0.0351629	0.0502273	0.0421954	-0.00131863	1.21929	2.31169	-0.0381032	-0.0167654	-1.03754	0	0	58.9718	30.9501	89.9219	4.49894	34.4189	8.41474	33.6991	266.837	22.496	-0.882189	97.7153	0.513447
				17.508	22.508	30.182	28.8957	24.4381	50.4442	6	0.0348628	0.049802	0.0418353	-0.00131991	1.20886	2.31166	-0.0381399	-0.0167815	-1.04787	0	0	58.9709	30.9343	89.9051	4.49876	34.4077	8.41455	33.6953	266.818	22.508	-0.898378	97.7298	0.513238
				17.52	22.52	30.17	28.8953	24.4255	50.4312	6	0.0345625	0.0493763	0.041475	-0.00132099	1.19843	2.31162	-0.0381703	-0.0167949	-1.05823	0	2.22045e-16	58.9699	30.9183	89.8882	4.49857	34.3964	8.41436	33.6915	266.798	22.52	-0.914861	97.7443	0.513029
				17.532	22.532	30.158	28.8948	24.4127	50.418	6	0.034262	0.0489503	0.0411143	-0.00132185	1.18799	2.31158	-0.0381946	-0.0168056	-1.06859	0	0	58.969	30.9022	89.8712	4.49838	34.385	8.41419	33.6876	266.778	22.532	-0.931647	97.7586	0.512819
				17.544	22.544	30.146	28.8943	24.3998	50.4048	6	0.0339612	0.0485239	0.0407535	-0.0013225	1.17755	2.31155	-0.0382127	-0.0168136	-1.07898	0	2.22045e-16	58.9681	30.8859	89.8539	4.49819	34.3734	8.41403	33.6837	266.758	22.544	-0.948744	97.7728	0.512609
				17.556	22.556	30.134	28.8939	24.3868	50.3913	6	0.0336603	0.0480972	0.0403924	-0.00132293	1.16709	2.31151	-0.0382245	-0.0168188	-1.08938	0	0	58.9671	30.8694	89.8365	4.49799	34.3618	8.41387	33.6797	266.738	22.556	-0.966162	97.7868	0.512398
				17.568	22.568	30.122	28.8934	24.3737	50.3778	6	0.0333592	0.0476701	0.040031	-0.00132314	1.15663	2.31147	-0.0382302	-0.0168213	-1.09979	0	-2.22045e-16	58.9662	30.8528	89.819	4.4978	34.35	8.41373	33.6757	266.718	22.568	-0.983909	97.8008	0.512187
				17.58	22.58	30.11	28.893	24.3605	50.3642	6	0.0330578	0.0472427	0.0396693	-0.00132314	1.14617	2.31144	-0.0382296	-0.016821	-1.11022	0	-2.22045e-16	58.9652	30.8361	89.8013	4.4976	34.3381	8.41359	33.6717	266.697	22.58	-1.00199	97.8146	0.511975
				17.592	22.592	30.098	28.8925	24.3471	50.3504	6	0.0327562	0.0468148	0.0393074	-0.00132293	1.13569	2.3114	-0.0382227	-0.016818	-1.12067	0	-2.22045e-16	58.9643	30.8191	89.7834	4.4974	34.3261	8.41347	33.6676	266.676	22.592	-1.02043	97.8283	0.511762
				17.604	22.604	30.086	28.8921	24.3336	50.3365	6	0.0324544	0.0463866	0.0389453	-0.00132249	1.12521	2.31136	-0.0382095	-0.0168122	-1.13113	0	-2.22045e-16	58.9634	30.8021	89.7654	4.4972	34.3139	8.41336	33.6634	266.656	22.604	-1.03922	97.8419	0.511549
				17.616	22.616	30.074	28.8916	24.32	50.3224	6	0.0321524	0.0459581	0.0385828	-0.00132184	1.11472	2.31133	-0.0381901	-0.0168036	-1.14161	0	4.44089e-16	58.9624	30.7848	89.7473	4.497	34.3017	8.41325	33.6593	266.635	22.616	-1.05839	97.8553	0.511336
				17.628	22.628	30.062	28.8911	24.3063	50.3083	6	0.0318501	0.0455291	0.0382201	-0.00132097	1.10422	2.31129	-0.0381644	-0.0167923	-1.15211	0	0	58.9615	30.7674	89.7289	4.49679	34.2893	8.41316	33.6551	266.613	22.628	-1.07793	97.8686	0.511121
				17.64	22.64	30.05	28.8907	24.2924	50.294	6	0.0315476	0.0450998	0.0378572	-0.00131988	1.09372	2.31125	-0.0381323	-0.0167782	-1.16262	0	0	58.9606	30.7499	89.7104	4.49659	34.2768	8.41308	33.6508	266.592	22.64	-1.09787	97.8818	0.510907
				17.652	22.652	30.038	28.8902	24.2784	50.2796	6	0.0312449	0.04467	0.0374939	-0.00131858	1.08321	2.31122	-0.0380939	-0.0167613	-1.17316	0	0	58.9596	30.7321	89.6918	4.49638	34.2642	8.41301	33.6465	266.571	22.652	-1.11821	97.8949	0.510691
				17.664	22.664	30.026	28.8898	24.2643	50.2651	6	0.030942	0.0442399	0.0371304	-0.00131705	1.07269	2.31118	-0.0380492	-0.0167417	-1.1837	0	-2.22045e-16	58.9587	30.7143	89.673	4.49617	34.2514	8.41295	33.6422	266.549	22.664	-1.13896	97.9078	0.510475
				17.676	22.676	30.014	28.8893	24.25	50.2504	6	0.0306388	0.0438094	0.0367666	-0.0013153	1.06216	2.31114	-0.0379981	-0.0167192	-1.19427	0	4.44089e-16	58.9578	30.6962	89.654	4.49596	34.2385	8.41289	33.6378	266.527	22.676	-1.16015	97.9206	0.510259
				17.688	22.688	30.002	28.8889	24.2356	50.2356	6	0.0303354	0.0433785	0.0364025	-0.00131333	1.05163	2.31111	-0.0379406	-0.0166939	-1.20485	0	2.22045e-16	58.9568	30.678	89.6349	4.49574	34.2255	8.41285	33.6334	266.505	22.688	-1.18178	97.9333	0.510042
				17.7	22.7	29.99	28.8884	24.2211	50.2207	6	0.0300317	0.0429472	0.0360381	-0.00131114	1.04108	2.31107	-0.0378768	-0.0166658	-1.21545	0	2.22045e-16	58.9559	30.6597	89.6156	4.49553	34.2124	8.41282	33.629	266.483	22.7	-1.20387	97.9459	0.509824
				17.712	22.712	29.978	28.8879	24.2065	50.2057	6	0.0297278	0.0425155	0.0356734	-0.00130873	1.03053	2.31104	-0.0378065	-0.0166348	-1.22606	0	0	58.955	30.6411	89.5961	4.49531	34.1992	8.4128	33.6245	266.461	22.712	-1.22643	97.9583	0.509606
				17.724	22.724	29.966	28.8875	24.1917	50.1905	6	0.0294237	0.0420834	0.0353084	-0.00130609	1.01997	2.311	-0.0377298	-0.0166011	-1.2367	0	2.22045e-16	58.9541	30.6225	89.5765	4.49509	34.1858	8.41279	33.6199	266.439	22.724	-1.24947	97.9706	0.509387
				17.736	22.736	29.954	28.887	24.1769	50.1752	6	0.0291193	0.0416509	0.0349431	-0.00130323	1.0094	2.31096	-0.0376466	-0.0165645	-1.24735	0	-2.22045e-16	58.9531	30.6036	89.5568	4.49487	34.1723	8.41279	33.6154	266.416	22.736	-1.27302	97.9828	0.509168
				17.748	22.748	29.942	28.8866	24.1618	50.1598	6	0.0288146	0.0412179	0.0345776	-0.00130015	0.998827	2.31093	-0.037557	-0.0165251	-1.25802	0	-2.22045e-16	58.9522	30.5846	89.5368	4.49465	34.1587	8.41281	33.6107	266.393	22.748	-1.2971	97.9948	0.508948
				17.76	22.76	29.93	28.8861	24.1467	50.1442	6	0.0285097	0.0407846	0.0342117	-0.00129685	0.988243	2.31089	-0.0374608	-0.0164828	-1.2687	0	2.22045e-16	58.9513	30.5654	89.5167	4.49443	34.145	8.41283	33.6061	266.371	22.76	-1.3217	98.0067	0.508727
				17.772	22.772	29.918	28.8857	24.1314	50.1286	6	0.0282046	0.0403508	0.0338455	-0.00129331	0.97765	2.31085	-0.0373582	-0.0164376	-1.27941	0	0	58.9504	30.5461	89.4965	4.4942	34.1311	8.41286	33.6014	266.348	22.772	-1.34687	98.0185	0.508506
				17.784	22.784	29.906	28.8852	24.116	50.1127	6	0.0278992	0.0399166	0.033479	-0.00128955	0.967049	2.31082	-0.0372491	-0.0163896	-1.29013	0	0	58.9495	30.5266	89.4761	4.49397	34.1171	8.41291	33.5966	266.324	22.784	-1.37261	98.0302	0.508284
				17.796	22.796	29.894	28.8848	24.1005	50.0968	6	0.0275935	0.0394819	0.0331122	-0.00128557	0.956439	2.31078	-0.0371334	-0.0163387	-1.30087	0	-2.22045e-16	58.9485	30.507	89.4555	4.49374	34.103	8.41296	33.5919	266.301	22.796	-1.39894	98.0417	0.508062
				17.808	22.808	29.882	28.8843	24.0849	50.0808	6	0.0272876	0.0390469	0.0327451	-0.00128136	0.945821	2.31075	-0.0370112	-0.0162849	-1.31163	0	2.22045e-16	58.9476	30.4872	89.4348	4.49351	34.0887	8.41303	33.587	266.278	22.808	-1.4259	98.0531	0.507839
				17.82	22.82	29.87	28.8839	24.0691	50.0646	6	0.0269814	0.0386114	0.0323777	-0.00127692	0.935193	2.31071	-0.0368824	-0.0162283	-1.32241	0	0	58.9467	30.4672	89.4139	4.49328	34.0743	8.41311	33.5822	266.254	22.82	-1.45349	98.0644	0.507616
				17.832	22.832	29.858	28.8835	24.0532	50.0483	6	0.0266749	0.0381754	0.0320099	-0.00127225	0.924557	2.31068	-0.036747	-0.0161687	-1.3332	0	2.22045e-16	58.9458	30.447	89.3929	4.49304	34.0598	8.4132	33.5773	266.23	22.832	-1.48174	98.0756	0.507392
				17.844	22.844	29.846	28.883	24.0371	50.0318	6	0.0263682	0.0377391	0.0316418	-0.00126736	0.913912	2.31064	-0.036605	-0.0161062	-1.34402	0	2.22045e-16	58.9449	30.4267	89.3717	4.4928	34.0452	8.4133	33.5723	266.206	22.844	-1.51067	98.0866	0.507167
				17.856	22.856	29.834	28.8826	24.0209	50.0153	6	0.0260612	0.0373022	0.0312734	-0.00126223	0.903258	2.31061	-0.0364564	-0.0160408	-1.35485	0	4.44089e-16	58.944	30.4063	89.3503	4.49256	34.0304	8.41341	33.5673	266.182	22.856	-1.54032	98.0975	0.506942
				17.868	22.868	29.822	28.8821	24.0046	49.9986	6	0.0257539	0.0368649	0.0309047	-0.00125687	0.892594	2.31057	-0.0363011	-0.0159725	-1.3657	0	2.22045e-16	58.9431	30.3856	89.3288	4.49232	34.0155	8.41353	33.5623	266.158	22.868	-1.57071	98.1083	0.506716
				17.88	22.88	29.81	28.8817	23.9882	49.9817	6	0.0254464	0.0364272	0.0305357	-0.00125128	0.881922	2.31054	-0.0361392	-0.0159012	-1.37657	0	0	58.9423	30.3648	89.3071	4.49208	34.0005	8.41366	33.5572	266.134	22.88	-1.60186	98.1189	0.506489
				17.892	22.892	29.798	28.8813	23.9716	49.9648	6	0.0251385	0.035989	0.0301663	-0.00124546	0.87124	2.3105	-0.0359706	-0.015827	-1.38746	0	-2.22045e-16	58.9414	30.3439	89.2852	4.49184	33.9853	8.41381	33.5521	266.109	22.892	-1.6338	98.1295	0.506262
				17.904	22.904	29.786	28.8808	23.955	49.9477	6	0.0248304	0.0355504	0.0297965	-0.00123941	0.860549	2.31047	-0.0357952	-0.0157499	-1.39837	0	2.22045e-16	58.9405	30.3227	89.2632	4.49159	33.97	8.41396	33.5469	266.085	22.904	-1.66657	98.1399	0.506035
				17.916	22.916	29.774	28.8804	23.9381	49.9305	6	0.024522	0.0351112	0.0294265	-0.00123312	0.849848	2.31043	-0.0356132	-0.0156698	-1.4093	0	-2.22045e-16	58.9396	30.3014	89.241	4.49134	33.9546	8.41413	33.5417	266.06	22.916	-1.7002	98.1501	0.505806
				17.928	22.928	29.762	28.88	23.9212	49.9132	6	0.0242134	0.0346716	0.029056	-0.00122661	0.839138	2.3104	-0.0354243	-0.0155867	-1.42025	0	-2.22045e-16	58.9387	30.28	89.2187	4.49109	33.939	8.41431	33.5365	266.035	22.928	-1.73473	98.1603	0.505578
				17.94	22.94	29.75	28.8796	23.9041	49.8957	6	0.0239044	0.0342316	0.0286853	-0.00121985	0.828418	2.31036	-0.0352287	-0.0155006	-1.43122	0	2.22045e-16	58.9379	30.2583	89.1962	4.49084	33.9234	8.4145	33.5312	266.01	22.94	-1.77018	98.1703	0.505348
				17.952	22.952	29.738	28.8791	23.8869	49.8781	6	0.0235951	0.033791	0.0283142	-0.00121286	0.817688	2.31033	-0.0350264	-0.0154116	-1.4422	0	0	58.937	30.2366	89.1736	4.49058	33.9075	8.4147	33.5258	265.985	22.952	-1.80659	98.1801	0.505118
				17.964	22.964	29.726	28.8787	23.8695	49.8604	6	0.0232856	0.03335	0.0279427	-0.00120563	0.806949	2.3103	-0.0348172	-0.0153195	-1.45321	0	0	58.9361	30.2146	89.1507	4.49033	33.8916	8.41492	33.5205	265.959	22.964	-1.84402	98.1899	0.504887
				17.976	22.976	29.714	28.8783	23.852	49.8425	6	0.0229757	0.0329085	0.0275709	-0.00119817	0.796199	2.31026	-0.0346011	-0.0152245	-1.46424	0	-2.22045e-16	58.9353	30.1925	89.1278	4.49007	33.8755	8.41514	33.515	265.934	22.976	-1.88249	98.1995	0.504656
				17.988	22.988	29.702	28.8779	23.8344	49.8245	6	0.0226656	0.0324665	0.0271987	-0.00119047	0.78544	2.31023	-0.0343782	-0.0151264	-1.47529	0	-2.22045e-16	58.9344	30.1702	89.1046	4.48981	33.8593	8.41538	33.5096	265.908	22.988	-1.92206	98.209	0.504424
				18	23	29.69	28.8775	23.8167	49.8064	6	0.0223551	0.032024	0.0268261	-0.00118253	0.774671	2.3102	-0.0341484	-0.0150253	-1.48635	0	-2.22045e-16	58.9336	30.1477	89.0813	4.48955	33.8429	8.41563	33.5041	265.882	23	-1.96277	98.2184	0.504192
				18.012	23.012	29.678	28.8771	23.7988	49.7882	6	0.0220443	0.0315811	0.0264532	-0.00117435	0.763891	2.31016	-0.0339118	-0.0149212	-1.49744	0	2.22045e-16	58.9328	30.1251	89.0578	4.48929	33.8264	8.41589	33.4985	265.856	23.012	-2.00467	98.2276	0.503958
				18.024	23.024	29.666	28.8767	23.7808	49.7698	6	0.0217333	0.0311376	0.0260799	-0.00116593	0.753101	2.31013	-0.0336682	-0.014814	-1.50855	0	-2.22045e-16	58.9319	30.1023	89.0342	4.48902	33.8098	8.41617	33.4929	265.83	23.024	-2.04782	98.2367	0.503725
				18.036	23.036	29.654	28.8762	23.7627	49.7513	6	0.0214219	0.0306936	0.0257063	-0.00115727	0.742301	2.3101	-0.0334176	-0.0147037	-1.51968	0	0	58.9311	30.0793	89.0104	4.48875	33.793	8.41645	33.4873	265.804	23.036	-2.09227	98.2457	0.50349
				18.048	23.048	29.642	28.8758	23.7444	49.7326	6	0.0211102	0.0302491	0.0253323	-0.00114837	0.73149	2.31007	-0.0331601	-0.0145904	-1.53083	0	0	58.9303	30.0562	88.9865	4.48848	33.7761	8.41675	33.4816	265.777	23.048	-2.13808	98.2545	0.503255
				18.06	23.06	29.63	28.8754	23.726	49.7139	6	0.0207982	0.0298041	0.0249579	-0.00113922	0.720669	2.31004	-0.0328956	-0.014474	-1.542	0	0	58.9295	30.0329	88.9624	4.48821	33.7591	8.41706	33.4759	265.751	23.06	-2.18532	98.2632	0.50302
				18.072	23.072	29.618	28.8751	23.7074	49.695	6	0.0204859	0.0293586	0.0245831	-0.00112983	0.709837	2.31	-0.032624	-0.0143546	-1.55319	0	2.22045e-16	58.9287	30.0094	88.9381	4.48794	33.7419	8.41738	33.4701	265.724	23.072	-2.23405	98.2718	0.502783
				18.084	23.084	29.606	28.8747	23.6888	49.6759	6	0.0201732	0.0289125	0.0242079	-0.0011202	0.698995	2.30997	-0.0323454	-0.014232	-1.5644	0	2.22045e-16	58.9279	29.9858	88.9136	4.48767	33.7246	8.41772	33.4643	265.697	23.084	-2.28435	98.2803	0.502547
				18.096	23.096	29.594	28.8743	23.6699	49.6568	6	0.0198603	0.028466	0.0238323	-0.00111032	0.688141	2.30994	-0.0320598	-0.0141063	-1.57563	0	2.22045e-16	58.9271	29.9619	88.889	4.48739	33.7071	8.41806	33.4584	265.67	23.096	-2.33629	98.2886	0.502309
				18.108	23.108	29.582	28.8739	23.651	49.6375	6	0.019547	0.0280189	0.0234564	-0.0011002	0.677277	2.30991	-0.031767	-0.0139775	-1.58689	0	-2.22045e-16	58.9263	29.938	88.8643	4.48711	33.6895	8.41842	33.4525	265.643	23.108	-2.38995	98.2968	0.502071
				18.12	23.12	29.57	28.8735	23.6319	49.6181	6	0.0192334	0.0275712	0.02308	-0.00108983	0.666402	2.30988	-0.0314672	-0.0138456	-1.59817	0	4.44089e-16	58.9255	29.9138	88.8393	4.48683	33.6718	8.4188	33.4465	265.616	23.12	-2.44542	98.3048	0.501832
				18.132	23.132	29.558	28.8731	23.6127	49.5985	6	0.0189194	0.0271231	0.0227033	-0.00107921	0.655515	2.30985	-0.0311602	-0.0137105	-1.60946	0	2.22045e-16	58.9248	29.8895	88.8142	4.48655	33.6539	8.41918	33.4405	265.589	23.132	-2.5028	98.3128	0.501593
				18.144	23.144	29.546	28.8728	23.5933	49.5788	6	0.0186051	0.0266744	0.0223261	-0.00106834	0.644617	2.30982	-0.030846	-0.0135722	-1.62078	0	0	58.924	29.865	88.789	4.48626	33.6359	8.41958	33.4345	265.561	23.144	-2.56219	98.3206	0.501353
				18.156	23.156	29.534	28.8724	23.5739	49.559	6	0.0182905	0.0262251	0.0219486	-0.00105723	0.633708	2.30979	-0.0305246	-0.0134308	-1.63213	0	-2.22045e-16	58.9232	29.8403	88.7636	4.48598	33.6178	8.41999	33.4284	265.533	23.156	-2.62369	98.3282	0.501112
				18.168	23.168	29.522	28.872	23.5542	49.5391	6	0.0179755	0.0257753	0.0215706	-0.00104586	0.622788	2.30976	-0.030196	-0.0132863	-1.64349	0	-2.22045e-16	58.9225	29.8155	88.738	4.48569	33.5995	8.42041	33.4223	265.505	23.168	-2.68741	98.3358	0.500871
				18.18	23.18	29.51	28.8717	23.5345	49.519	6	0.0176602	0.025325	0.0211923	-0.00103424	0.611856	2.30973	-0.0298602	-0.0131385	-1.65488	0	0	58.9217	29.7905	88.7122	4.4854	33.581	8.42085	33.4161	265.477	23.18	-2.75349	98.3432	0.500629
				18.192	23.192	29.498	28.8713	23.5146	49.4988	6	0.0173446	0.0248741	0.0208135	-0.00102237	0.600912	2.3097	-0.0295171	-0.0129875	-1.66629	0	2.22045e-16	58.921	29.7653	88.6863	4.48511	33.5624	8.42129	33.4099	265.449	23.192	-2.82205	98.3505	0.500386
				18.204	23.204	29.486	28.8709	23.4946	49.4784	6	0.0170286	0.0244226	0.0204343	-0.00101024	0.589957	2.30968	-0.0291667	-0.0128333	-1.67772	0	-2.22045e-16	58.9203	29.7399	88.6602	4.48481	33.5437	8.42175	33.4036	265.421	23.204	-2.89324	98.3576	0.500143
				18.216	23.216	29.474	28.8706	23.4744	49.4579	6	0.0167122	0.0239706	0.0200547	-0.000997864	0.57899	2.30965	-0.0288089	-0.0126759	-1.68917	0	-2.22045e-16	58.9196	29.7144	88.634	4.48452	33.5249	8.42223	33.3973	265.393	23.216	-2.9672	98.3646	0.499899
				18.228	23.228	29.462	28.8702	23.4541	49.4373	6	0.0163955	0.023518	0.0196746	-0.00098523	0.568011	2.30962	-0.0284438	-0.0125153	-1.70065	0	0	58.9189	29.6887	88.6076	4.48422	33.5058	8.42272	33.3909	265.364	23.228	-3.04412	98.3715	0.499655
				18.24	23.24	29.45	28.8699	23.4336	49.4166	6	0.0160785	0.0230648	0.0192941	-0.000972339	0.55702	2.30959	-0.0280713	-0.0123514	-1.71215	0	2.22045e-16	58.9182	29.6628	88.581	4.48392	33.4867	8.42322	33.3845	265.336	23.24	-3.12416	98.3782	0.499409
				18.252	23.252	29.438	28.8696	23.4131	49.3957	6	0.015761	0.0226111	0.0189132	-0.000959192	0.546017	2.30957	-0.0276914	-0.0121842	-1.72367	0	4.44089e-16	58.9175	29.6368	88.5543	4.48362	33.4674	8.42373	33.3781	265.307	23.252	-3.20753	98.3849	0.499164
				18.264	23.264	29.426	28.8692	23.3923	49.3747	6	0.0154433	0.0221567	0.0185319	-0.000945786	0.535002	2.30954	-0.0273041	-0.0120138	-1.73522	0	-2.22045e-16	58.9168	29.6106	88.5274	4.48331	33.4479	8.42426	33.3716	265.278	23.264	-3.29442	98.3914	0.498917
				18.276	23.276	29.414	28.8689	23.3715	49.3535	6	0.0151251	0.0217018	0.0181501	-0.00093212	0.523974	2.30951	-0.0269093	-0.0118401	-1.74679	0	0	58.9161	29.5842	88.5003	4.48301	33.4283	8.4248	33.365	265.249	23.276	-3.38509	98.3977	0.49867
				18.288	23.288	29.402	28.8686	23.3505	49.3322	6	0.0148066	0.0212463	0.0177679	-0.000918195	0.512934	2.30949	-0.026507	-0.0116631	-1.75838	0	-2.22045e-16	58.9155	29.5576	88.4731	4.4827	33.4086	8.42535	33.3584	265.22	23.288	-3.47976	98.4039	0.498422
				18.3	23.3	29.39	28.8683	23.3294	49.3108	6	0.0144877	0.0207902	0.0173852	-0.000904008	0.501882	2.30946	-0.0260972	-0.0114827	-1.77	0	-2.22045e-16	58.9148	29.5308	88.4457	4.48239	33.3887	8.42592	33.3518	265.19	23.3	-3.57872	98.41	0.498174
				18.312	23.312	29.378	28.868	23.3081	49.2893	6	0.0141684	0.0203335	0.0170021	-0.000889559	0.490817	2.30944	-0.0256798	-0.0112991	-1.78164	0	4.44089e-16	58.9142	29.5039	88.4181	4.48208	33.3686	8.4265	33.3451	265.161	23.312	-3.68227	98.416	0.497924
				18.324	23.324	29.366	28.8676	23.2867	49.2676	6	0.0138488	0.0198762	0.0166186	-0.000874847	0.479739	2.30941	-0.0252548	-0.0111121	-1.79331	0	-2.22045e-16	58.9136	29.4768	88.3904	4.48176	33.3484	8.4271	33.3384	265.131	23.324	-3.79073	98.4218	0.497675
				18.336	23.336	29.354	28.8673	23.2651	49.2457	6	0.0135288	0.0194182	0.0162345	-0.00085987	0.468648	2.30939	-0.0248222	-0.0109218	-1.805	0	2.22045e-16	58.913	29.4495	88.3625	4.48145	33.3281	8.42771	33.3316	265.101	23.336	-3.90446	98.4275	0.497424
				18.348	23.348	29.342	28.867	23.2434	49.2238	6	0.0132084	0.0189597	0.0158501	-0.000844628	0.457545	2.30936	-0.0243819	-0.010728	-1.81671	0	2.22045e-16	58.9123	29.4221	88.3344	4.48113	33.3076	8.42833	33.3248	265.071	23.348	-4.02385	98.433	0.497173
				18.36	23.36	29.33	28.8668	23.2216	49.2017	6	0.0128876	0.0185006	0.0154651	-0.000829119	0.446428	2.30934	-0.023934	-0.0105309	-1.82845	0	0	58.9117	29.3944	88.3062	4.48081	33.287	8.42897	33.3179	265.041	23.36	-4.14934	98.4385	0.496921
				18.372	23.372	29.318	28.8665	23.1996	49.1795	6	0.0125664	0.0180408	0.0150797	-0.000813342	0.435298	2.30932	-0.0234783	-0.0103305	-1.84021	0	-2.22045e-16	58.9112	29.3666	88.2778	4.48049	33.2662	8.42962	33.311	265.011	23.372	-4.28141	98.4438	0.496669
				18.384	23.384	29.306	28.8662	23.1775	49.1571	6	0.0122449	0.0175804	0.0146938	-0.000797297	0.424155	2.30929	-0.0230149	-0.0101266	-1.852	0	-2.22045e-16	58.9106	29.3386	88.2492	4.48016	33.2452	8.43028	33.304	264.981	23.384	-4.42058	98.4489	0.496415
				18.396	23.396	29.294	28.8659	23.1553	49.1346	6	0.0119229	0.0171194	0.0143075	-0.000780982	0.412999	2.30927	-0.0225437	-0.00991925	-1.86381	0	0	58.91	29.3105	88.2205	4.47984	33.2241	8.43096	33.297	264.951	23.396	-4.56746	98.4539	0.496162
				18.408	23.408	29.282	28.8656	23.1329	49.112	6	0.0116005	0.0166577	0.0139207	-0.000764395	0.401829	2.30925	-0.0220648	-0.00970849	-1.87565	0	4.44089e-16	58.9095	29.2821	88.1916	4.47951	33.2029	8.43166	33.2899	264.92	23.408	-4.7227	98.4588	0.495907
				18.42	23.42	29.27	28.8654	23.1104	49.0892	6	0.0112778	0.0161954	0.0135333	-0.000747537	0.390645	2.30923	-0.0215779	-0.00949429	-1.88751	0	4.44089e-16	58.9089	29.2536	88.1625	4.47918	33.1815	8.43236	33.2828	264.889	23.42	-4.88702	98.4636	0.495652
				18.432	23.432	29.258	28.8651	23.0877	49.0663	6	0.0109546	0.0157324	0.0131455	-0.000730405	0.379448	2.30921	-0.0210832	-0.00927662	-1.8994	0	0	58.9084	29.2249	88.1333	4.47885	33.1599	8.43309	33.2756	264.859	23.432	-5.06126	98.4682	0.495396
				18.444	23.444	29.246	28.8649	23.0649	49.0432	6	0.0106311	0.0152688	0.0127573	-0.000712999	0.368237	2.30919	-0.0205806	-0.00905547	-1.91132	0	4.44089e-16	58.9079	29.196	88.1039	4.47852	33.1382	8.43382	33.2684	264.828	23.444	-5.24635	98.4727	0.495139
				18.456	23.456	29.234	28.8646	23.0419	49.0201	6	0.0103071	0.0148046	0.0123685	-0.000695317	0.357012	2.30917	-0.02007	-0.00883082	-1.92326	0	-2.22045e-16	58.9074	29.167	88.0743	4.47818	33.1163	8.43457	33.2611	264.796	23.456	-5.44331	98.477	0.494882
				18.468	23.468	29.222	28.8644	23.0188	48.9967	6	0.00998268	0.0143397	0.0119792	-0.000677358	0.345773	2.30915	-0.0195515	-0.00860266	-1.93522	0	-2.22045e-16	58.9069	29.1377	88.0446	4.47784	33.0943	8.43534	33.2538	264.765	23.468	-5.65335	98.4813	0.494624
				18.48	23.48	29.21	28.8641	22.9955	48.9733	6	0.00965787	0.0138741	0.0115894	-0.000659121	0.334519	2.30913	-0.019025	-0.00837098	-1.94722	0	-2.22045e-16	58.9064	29.1083	88.0147	4.4775	33.0721	8.43612	33.2465	264.734	23.48	-5.87781	98.4853	0.494365
				18.492	23.492	29.198	28.8639	22.9722	48.9497	6	0.00933264	0.0134078	0.0111992	-0.000640605	0.323252	2.30911	-0.0184904	-0.00813576	-1.95924	0	0	58.9059	29.0787	87.9846	4.47716	33.0497	8.43692	33.2391	264.702	23.492	-6.11822	98.4893	0.494106
				18.504	23.504	29.186	28.8637	22.9486	48.9259	6	0.00900699	0.0129409	0.0108084	-0.000621808	0.31197	2.3091	-0.0179477	-0.00789697	-1.97128	0	2.22045e-16	58.9055	29.0489	87.9544	4.47682	33.0272	8.43773	33.2316	264.671	23.504	-6.37635	98.4931	0.493846
				18.516	23.516	29.174	28.8635	22.9249	48.9021	6	0.00868091	0.0124733	0.0104171	-0.000602729	0.300674	2.30908	-0.0173969	-0.00765462	-1.98335	0	-4.44089e-16	58.9051	29.0189	87.924	4.47647	33.0046	8.43855	33.2241	264.639	23.516	-6.65423	98.4968	0.493585
				18.528	23.528	29.162	28.8633	22.9011	48.8781	6	0.00835441	0.012005	0.0100253	-0.000583368	0.289363	2.30906	-0.0168379	-0.00740867	-1.99545	0	0	58.9046	28.9888	87.8934	4.47612	32.9817	8.43939	33.2165	264.607	23.528	-6.95422	98.5003	0.493324
				18.54	23.54	29.15	28.8631	22.8772	48.8539	6	0.00802747	0.0115361	0.00963296	-0.000563722	0.278037	2.30905	-0.0162707	-0.00715913	-2.00758	0	0	58.9042	28.9584	87.8626	4.47577	32.9588	8.44025	33.2089	264.575	23.54	-7.27907	98.5037	0.493061
				18.552	23.552	29.138	28.8629	22.8531	48.8296	6	0.00770009	0.0110664	0.00924011	-0.00054379	0.266696	2.30903	-0.0156954	-0.00690595	-2.01973	0	0	58.9038	28.9279	87.8317	4.47542	32.9356	8.44112	33.2013	264.543	23.552	-7.63201	98.507	0.492798
				18.564	23.564	29.126	28.8627	22.8288	48.8052	6	0.00737228	0.0105961	0.00884674	-0.000523572	0.255341	2.30901	-0.0151117	-0.00664915	-2.03191	0	0	58.9034	28.8972	87.8006	4.47507	32.9123	8.44201	33.1936	264.511	23.564	-8.01684	98.5101	0.492535
				18.576	23.576	29.114	28.8625	22.8044	48.7806	6	0.00704403	0.010125	0.00845283	-0.000503066	0.24397	2.309	-0.0145197	-0.00638868	-2.04412	0	0	58.9031	28.8663	87.7694	4.47471	32.8888	8.44291	33.1858	264.479	23.576	-8.4381	98.5131	0.492271
				18.588	23.588	29.102	28.8623	22.7798	48.7559	6	0.00671533	0.00965323	0.00805839	-0.00048227	0.232584	2.30899	-0.0139194	-0.00612455	-2.05636	0	0	58.9027	28.8353	87.738	4.47435	32.8652	8.44383	33.178	264.446	23.588	-8.9012	98.516	0.492006
				18.6	23.6	29.09	28.8622	22.7552	48.7311	6	0.00638618	0.00918075	0.00766342	-0.000461183	0.221183	2.30897	-0.0133107	-0.00585673	-2.06862	0	0	58.9024	28.804	87.7064	4.47399	32.8414	8.44476	33.1702	264.413	23.6	-9.41273	98.5187	0.49174
				18.612	23.612	29.078	28.862	22.7303	48.7061	6	0.00605658	0.00870755	0.0072679	-0.000439804	0.209766	2.30896	-0.0126936	-0.0055852	-2.08092	0	0	58.902	28.7726	87.6746	4.47363	32.8174	8.44571	33.1622	264.381	23.612	-9.98069	98.5213	0.491473
				18.624	23.624	29.066	28.8618	22.7053	48.681	6	0.00572652	0.00823363	0.00687183	-0.000418132	0.198334	2.30895	-0.0120681	-0.00530995	-2.09324	0	0	58.9017	28.7409	87.6426	4.47327	32.7933	8.44667	33.1543	264.348	23.624	-10.615	98.5237	0.491206
				18.636	23.636	29.054	28.8617	22.6802	48.6557	6	0.00539601	0.00775898	0.00647521	-0.000396165	0.186886	2.30894	-0.011434	-0.00503095	-2.10559	0	0	58.9014	28.7091	87.6105	4.4729	32.769	8.44765	33.1463	264.315	23.636	-11.3279	98.526	0.490938
				18.648	23.648	29.042	28.8616	22.6549	48.6303	6	0.00506504	0.0072836	0.00607804	-0.000373901	0.175422	2.30893	-0.0107914	-0.0047482	-2.11796	0	0	58.9012	28.6771	87.5783	4.47253	32.7446	8.44865	33.1382	264.282	23.648	-12.1351	98.5282	0.490669
				18.66	23.66	29.03	28.8614	22.6295	48.6048	6	0.0047336	0.00680748	0.00568031	-0.00035134	0.163942	2.30891	-0.0101402	-0.00446168	-2.13037	0	0	58.9009	28.6449	87.5458	4.47216	32.7199	8.44966	33.1301	264.248	23.66	-13.0565	98.5302	0.4904
				18.672	23.672	29.018	28.8613	22.6039	48.5791	6	0.00440169	0.00633062	0.00528202	-0.00032848	0.152446	2.30891	-0.00948036	-0.00417136	-2.14281	0	0	58.9006	28.6125	87.5132	4.47179	32.6951	8.45069	33.1219	264.215	23.672	-14.1183	98.5321	0.49013
				18.684	23.684	29.006	28.8612	22.5782	48.5533	6	0.0040693	0.00585301	0.00488317	-0.000305319	0.140934	2.3089	-0.00881187	-0.00387722	-2.15527	0	0	58.9004	28.58	87.4804	4.47141	32.6702	8.45174	33.1137	264.182	23.684	-15.3553	98.5339	0.489859
				18.696	23.696	28.994	28.8611	22.5523	48.5273	6	0.00373645	0.00537464	0.00448374	-0.000281856	0.129406	2.30889	-0.00813468	-0.00357926	-2.16777	0	0	58.9002	28.5472	87.4474	4.47104	32.645	8.4528	33.1055	264.148	23.696	-16.8146	98.5355	0.489587
				18.708	23.708	28.982	28.861	22.5263	48.5012	6	0.00340311	0.00489552	0.00408373	-0.00025809	0.117861	2.30888	-0.00744873	-0.00327744	-2.18029	0	0	58.9	28.5143	87.4143	4.47066	32.6197	8.45387	33.0971	264.114	23.708	-18.5621	98.537	0.489315
				18.72	23.72	28.97	28.8609	22.5001	48.4749	6	0.00306929	0.00441563	0.00368315	-0.000234019	0.106299	2.30887	-0.006754	-0.00297176	-2.19285	0	0	58.8998	28.4812	87.381	4.47028	32.5942	8.45497	33.0888	264.08	23.72	-20.6926	98.5384	0.489042
				18.732	23.732	28.958	28.8608	22.4738	48.4485	6	0.00273499	0.00393498	0.00328199	-0.000209641	0.0947209	2.30887	-0.00605042	-0.00266219	-2.20543	0	0	58.8996	28.4478	87.3475	4.46989	32.5686	8.45608	33.0804	264.046	23.732	-23.3474	98.5396	0.488768
				18.744	23.744	28.946	28.8608	22.4473	48.422	6	0.0024002	0.00345354	0.00288024	-0.000184956	0.0831258	2.30886	-0.00533797	-0.00234871	-2.21805	0	0	58.8995	28.4143	87.3138	4.46951	32.5428	8.45721	33.0719	264.012	23.744	-26.7473	98.5406	0.488494
				18.756	23.756	28.934	28.8607	22.4207	48.3953	6	0.00206491	0.00297133	0.00247789	-0.000159961	0.0715137	2.30886	-0.00461659	-0.0020313	-2.23069	0	0	58.8994	28.3806	87.28	4.46912	32.5168	8.45835	33.0633	263.978	23.756	-31.2571	98.5416	0.488218
				18.768	23.768	28.922	28.8606	22.3939	48.3685	6	0.00172913	0.00248834	0.00207495	-0.000134655	0.0598844	2.30885	-0.00388624	-0.00170995	-2.24337	0	0	58.8993	28.3467	87.246	4.46873	32.4906	8.45952	33.0548	263.944	23.768	-37.5266	98.5423	0.487942
				18.78	23.78	28.91	28.8606	22.367	48.3415	6	0.00139284	0.00200455	0.00167141	-0.000109037	0.0482379	2.30885	-0.00314688	-0.00138463	-2.25608	0	0	58.8992	28.3127	87.2118	4.46834	32.4642	8.4607	33.0461	263.909	23.78	-46.835	98.543	0.487665
				18.792	23.792	28.898	28.8605	22.3399	48.3144	6	0.00105606	0.00151997	0.00126727	-8.31049e-05	0.036574	2.30884	-0.00239845	-0.00105532	-2.26882	0	0	58.8991	28.2784	87.1775	4.46795	32.4377	8.46189	33.0374	263.875	23.792	-62.0991	98.5435	0.487388
				18.804	23.804	28.886	28.8605	22.3127	48.2872	6	0.000718762	0.00103458	0.000862515	-5.6857e-05	0.0248926	2.30884	-0.00164092	-0.000722006	-2.28159	0	0	58.899	28.2439	87.1429	4.46755	32.411	8.46311	33.0287	263.84	23.804	-91.7231	98.5439	0.487109
				18.816	23.816	28.874	28.8605	22.2853	48.2598	6	0.000380957	0.000548387	0.000457148	-3.02918e-05	0.0131935	2.30884	-0.000874238	-0.000384665	-2.29439	0	0	58.899	28.2093	87.1082	4.46715	32.3841	8.46434	33.0199	263.805	23.816	-173.969	98.5441	0.48683
				18.828	23.828	28.862	28.8605	22.2578	48.2322	6	4.26369e-05	6.13803e-05	5.11643e-05	-3.40784e-06	0.00147663	2.30884	-9.83519e-05	-4.32748e-05	-2.30722	0	0	58.899	28.1744	87.0734	4.46675	32.3571	8.46558	33.0111	263.77	23.828	-1562.56	98.5442	0.48655
				18.84	23.84	28.85	28.8605	22.2301	48.2045	7	-0.000296201	-0.000426445	0	2.36914e-05	0	2.30884	0	0	-2.30884	0	0	58.899	28.1394	87.0383	4.46635	32.3299	8.46574	33.0022	263.735	23.84	#DIV/0!	98.5442	0.486269
				18.852	23.852	28.838	28.8605	22.2024	48.1768	7	-0.000635329	-0.000914759	0	5.082e-05	0	2.30884	0	0	-2.30884	0	0	58.899	28.1043	87.0032	4.46595	32.3026	8.46574	32.9933	263.7	23.852	#DIV/0!	98.5442	0.485988
				18.864	23.864	28.826	28.8605	22.1747	48.1491	7	-0.000974712	-0.00140352	0	7.79731e-05	0	2.30884	0	0	-2.30884	0	0	58.899	28.0692	86.9682	4.46554	32.2753	8.46574	32.9843	263.665	23.864	#DIV/0!	98.5442	0.485707
				18.876	23.876	28.814	28.8605	22.147	48.1214	7	-0.00131435	-0.00189271	0	0.000105151	0	2.30884	0	0	-2.30884	0	0	58.899	28.0341	86.9331	4.46514	32.248	8.46574	32.9754	263.63	23.876	#DIV/0!	98.5442	0.485426
				18.888	23.888	28.802	28.8605	22.1193	48.0937	7	-0.00165425	-0.00238236	0	0.000132353	0	2.30884	0	0	-2.30884	0	0	58.899	27.9991	86.898	4.46474	32.2206	8.46574	32.9665	263.595	23.888	#DIV/0!	98.5442	0.485144
				18.9	23.9	28.79	28.8605	22.0916	48.066	7	-0.0019944	-0.00287244	0	0.00015958	0	2.30884	0	0	-2.30884	0	0	58.899	27.964	86.863	4.46433	32.1932	8.46574	32.9576	263.56	23.9	#DIV/0!	98.5442	0.484863
				18.912	23.912	28.778	28.8605	22.0639	48.0383	7	-0.00233481	-0.00336297	0	0.000186832	0	2.30884	0	0	-2.30884	0	0	58.899	27.9289	86.8279	4.46393	32.1659	8.46574	32.9487	263.525	23.912	#DIV/0!	98.5442	0.484582
				18.924	23.924	28.766	28.8605	22.0361	48.0106	7	-0.00267548	-0.00385394	0	0.000214108	0	2.30884	0	0	-2.30884	0	0	58.899	27.8939	86.7928	4.46352	32.1384	8.46574	32.9397	263.49	23.924	#DIV/0!	98.5442	0.484301
				18.936	23.936	28.754	28.8605	22.0084	47.9829	7	-0.00301641	-0.00434536	0	0.000241409	0	2.30884	0	0	-2.30884	0	0	58.899	27.8588	86.7577	4.46312	32.111	8.46574	32.9308	263.455	23.936	#DIV/0!	98.5442	0.48402
				18.948	23.948	28.742	28.8605	21.9807	47.9552	7	-0.0033576	-0.00483723	0	0.000268735	0	2.30884	0	0	-2.30884	0	0	58.899	27.8237	86.7227	4.46272	32.0836	8.46574	32.9219	263.42	23.948	#DIV/0!	98.5442	0.483739
				18.96	23.96	28.73	28.8605	21.953	47.9275	7	-0.00369904	-0.00532954	0	0.000296085	0	2.30884	0	0	-2.30884	0	0	58.899	27.7886	86.6876	4.46231	32.0561	8.46574	32.913	263.384	23.96	#DIV/0!	98.5442	0.483457
				18.972	23.972	28.718	28.8605	21.9253	47.8998	7	-0.00404074	-0.00582229	0	0.000323461	0	2.30884	0	0	-2.30884	0	0	58.899	27.7536	86.6525	4.46191	32.0286	8.46574	32.904	263.349	23.972	#DIV/0!	98.5442	0.483176
				18.984	23.984	28.706	28.8605	21.8976	47.8721	7	-0.00438271	-0.0063155	0	0.000350861	0	2.30884	0	0	-2.30884	0	0	58.899	27.7185	86.6175	4.4615	32.0011	8.46574	32.8951	263.314	23.984	#DIV/0!	98.5442	0.482895
				18.996	23.996	28.694	28.8605	21.8699	47.8444	7	-0.00472493	-0.00680915	0	0.000378286	0	2.30884	0	0	-2.30884	0	0	58.899	27.6834	86.5824	4.4611	31.9735	8.46574	32.8861	263.279	23.996	#DIV/0!	98.5442	0.482614
				19.008	24.008	28.682	28.8605	21.8422	47.8166	7	-0.00506741	-0.00730326	0	0.000405737	0	2.30884	0	0	-2.30884	0	0	58.899	27.6484	86.5473	4.46069	31.9459	8.46574	32.8772	263.244	24.008	#DIV/0!	98.5442	0.482333
				19.02	24.02	28.67	28.8605	21.8145	47.7889	7	-0.00541015	-0.00779781	0	0.000433212	0	2.30884	0	0	-2.30884	0	0	58.899	27.6133	86.5122	4.46029	31.9184	8.46574	32.8683	263.209	24.02	#DIV/0!	98.5442	0.482052
				19.032	24.032	28.658	28.8605	21.7868	47.7612	7	-0.00575315	-0.00829281	0	0.000460712	0	2.30884	0	0	-2.30884	0	0	58.899	27.5782	86.4772	4.45988	31.8908	8.46574	32.8593	263.174	24.032	#DIV/0!	98.5442	0.481771
				19.044	24.044	28.646	28.8605	21.7591	47.7335	7	-0.00609642	-0.00878826	0	0.000488237	0	2.30884	0	0	-2.30884	0	0	58.899	27.5432	86.4421	4.45947	31.8631	8.46574	32.8504	263.139	24.044	#DIV/0!	98.5442	0.481489
				19.056	24.056	28.634	28.8605	21.7314	47.7058	7	-0.00643994	-0.00928417	0	0.000515787	0	2.30884	0	0	-2.30884	0	0	58.899	27.5081	86.407	4.45907	31.8355	8.46574	32.8414	263.104	24.056	#DIV/0!	98.5442	0.481208
				19.068	24.068	28.622	28.8605	21.7037	47.6781	7	-0.00678372	-0.00978052	0	0.000543362	0	2.30884	0	0	-2.30884	0	0	58.899	27.473	86.372	4.45866	31.8078	8.46574	32.8325	263.069	24.068	#DIV/0!	98.5442	0.480927
				19.08	24.08	28.61	28.8605	21.676	47.6504	7	-0.00712777	-0.0102773	0	0.000570963	0	2.30884	0	0	-2.30884	0	0	58.899	27.4379	86.3369	4.45826	31.7801	8.46574	32.8235	263.034	24.08	#DIV/0!	98.5442	0.480646
				19.092	24.092	28.598	28.8605	21.6483	47.6227	7	-0.00747208	-0.0107746	0	0.000598589	0	2.30884	0	0	-2.30884	0	0	58.899	27.4029	86.3018	4.45785	31.7524	8.46574	32.8145	262.999	24.092	#DIV/0!	98.5442	0.480365
				19.104	24.104	28.586	28.8605	21.6206	47.595	7	-0.00781665	-0.0112723	0	0.000626239	0	2.30884	0	0	-2.30884	0	0	58.899	27.3678	86.2668	4.45744	31.7246	8.46574	32.8056	262.964	24.104	#DIV/0!	98.5442	0.480084
				19.116	24.116	28.574	28.8605	21.5929	47.5673	7	-0.00816149	-0.0117705	0	0.000653915	0	2.30884	0	0	-2.30884	0	0	58.899	27.3327	86.2317	4.45704	31.6968	8.46574	32.7966	262.929	24.116	#DIV/0!	98.5442	0.479802
				19.128	24.128	28.562	28.8605	21.5651	47.5396	7	-0.00850658	-0.0122691	0	0.000681617	0	2.30884	0	0	-2.30884	0	0	58.899	27.2977	86.1966	4.45663	31.6691	8.46574	32.7877	262.893	24.128	#DIV/0!	98.5442	0.479521
				19.14	24.14	28.55	28.8605	21.5374	47.5119	7	-0.00885194	-0.0127682	0	0.000709343	0	2.30884	0	0	-2.30884	0	0	58.899	27.2626	86.1615	4.45622	31.6412	8.46574	32.7787	262.858	24.14	#DIV/0!	98.5442	0.47924
				19.152	24.152	28.538	28.8605	21.5097	47.4842	7	-0.00919757	-0.0132677	0	0.000737095	0	2.30884	0	0	-2.30884	0	0	58.899	27.2275	86.1265	4.45582	31.6134	8.46574	32.7697	262.823	24.152	#DIV/0!	98.5442	0.478959
				19.164	24.164	28.526	28.8605	21.482	47.4565	7	-0.00954345	-0.0137677	0	0.000764873	0	2.30884	0	0	-2.30884	0	0	58.899	27.1924	86.0914	4.45541	31.5855	8.46574	32.7607	262.788	24.164	#DIV/0!	98.5442	0.478678
				19.176	24.176	28.514	28.8605	21.4543	47.4288	7	-0.0098896	-0.0142682	0	0.000792675	0	2.30884	0	0	-2.30884	0	0	58.899	27.1574	86.0563	4.455	31.5577	8.46574	32.7518	262.753	24.176	#DIV/0!	98.5442	0.478397
				19.188	24.188	28.502	28.8605	21.4266	47.4011	7	-0.010236	-0.0147691	0	0.000820504	0	2.30884	0	0	-2.30884	0	0	58.899	27.1223	86.0213	4.45459	31.5298	8.46574	32.7428	262.718	24.188	#DIV/0!	98.5442	0.478116
				19.2	24.2	28.49	28.8605	21.3989	47.3733	7	-0.0105827	-0.0152704	0	0.000848357	0	2.30884	0	0	-2.30884	0	0	58.899	27.0872	85.9862	4.45419	31.5018	8.46574	32.7338	262.683	24.2	#DIV/0!	98.5442	0.477834
				19.212	24.212	28.478	28.8605	21.3712	47.3456	7	-0.0109296	-0.0157723	0	0.000876236	0	2.30884	0	0	-2.30884	0	0	58.899	27.0522	85.9511	4.45378	31.4739	8.46574	32.7248	262.648	24.212	#DIV/0!	98.5442	0.477553
				19.224	24.224	28.466	28.8605	21.3435	47.3179	7	-0.0112769	-0.0162745	0	0.000904141	0	2.30884	0	0	-2.30884	0	0	58.899	27.0171	85.916	4.45337	31.4459	8.46574	32.7158	262.613	24.224	#DIV/0!	98.5442	0.477272
				19.236	24.236	28.454	28.8605	21.3158	47.2902	7	-0.0116243	-0.0167773	0	0.000932071	0	2.30884	0	0	-2.30884	0	0	58.899	26.982	85.881	4.45296	31.4179	8.46574	32.7069	262.578	24.236	#DIV/0!	98.5442	0.476991
				19.248	24.248	28.442	28.8605	21.2881	47.2625	7	-0.0119721	-0.0172805	0	0.000960027	0	2.30884	0	0	-2.30884	0	0	58.899	26.9469	85.8459	4.45255	31.3899	8.46574	32.6979	262.543	24.248	#DIV/0!	98.5442	0.47671
				19.26	24.26	28.43	28.8605	21.2604	47.2348	7	-0.0123201	-0.0177842	0	0.000988009	0	2.30884	0	0	-2.30884	0	0	58.899	26.9119	85.8108	4.45215	31.3619	8.46574	32.6889	262.508	24.26	#DIV/0!	98.5442	0.476429
				19.272	24.272	28.418	28.8605	21.2327	47.2071	7	-0.0126684	-0.0182883	0	0.00101602	0	2.30884	0	0	-2.30884	0	0	58.899	26.8768	85.7758	4.45174	31.3338	8.46574	32.6799	262.473	24.272	#DIV/0!	98.5442	0.476147
				19.284	24.284	28.406	28.8605	21.205	47.1794	7	-0.0130169	-0.0187929	0	0.00104405	0	2.30884	0	0	-2.30884	0	0	58.899	26.8417	85.7407	4.45133	31.3057	8.46574	32.6709	262.438	24.284	#DIV/0!	98.5442	0.475866
				19.296	24.296	28.394	28.8605	21.1773	47.1517	7	-0.0133657	-0.0192979	0	0.00107211	0	2.30884	0	0	-2.30884	0	0	58.899	26.8067	85.7056	4.45092	31.2776	8.46574	32.6619	262.402	24.296	#DIV/0!	98.5442	0.475585
				19.308	24.308	28.382	28.8605	21.1496	47.124	7	-0.0137148	-0.0198035	0	0.00110019	0	2.30884	0	0	-2.30884	0	0	58.899	26.7716	85.6705	4.45051	31.2495	8.46574	32.6529	262.367	24.308	#DIV/0!	98.5442	0.475304
				19.32	24.32	28.37	28.8605	21.1218	47.0963	7	-0.0140641	-0.0203094	0	0.0011283	0	2.30884	0	0	-2.30884	0	0	58.899	26.7365	85.6355	4.4501	31.2213	8.46574	32.6439	262.332	24.32	#DIV/0!	98.5442	0.475023
				19.332	24.332	28.358	28.8605	21.0941	47.0686	7	-0.0144138	-0.0208159	0	0.00115644	0	2.30884	0	0	-2.30884	0	0	58.899	26.7014	85.6004	4.44969	31.1931	8.46574	32.6349	262.297	24.332	#DIV/0!	98.5442	0.474742
				19.344	24.344	28.346	28.8605	21.0664	47.0409	7	-0.0147636	-0.0213228	0	0.0011846	0	2.30884	0	0	-2.30884	0	0	58.899	26.6664	85.5653	4.44928	31.1649	8.46574	32.6259	262.262	24.344	#DIV/0!	98.5442	0.474461
				19.356	24.356	28.334	28.8605	21.0387	47.0132	7	-0.0151138	-0.0218302	0	0.00121279	0	2.30884	0	0	-2.30884	0	0	58.899	26.6313	85.5303	4.44887	31.1367	8.46574	32.6169	262.227	24.356	#DIV/0!	98.5442	0.474179
				19.368	24.368	28.322	28.8605	21.011	46.9855	7	-0.0154642	-0.022338	0	0.001241	0	2.30884	0	0	-2.30884	0	0	58.899	26.5962	85.4952	4.44846	31.1085	8.46574	32.6078	262.192	24.368	#DIV/0!	98.5442	0.473898
				19.38	24.38	28.31	28.8605	20.9833	46.9578	7	-0.0158149	-0.0228463	0	0.00126924	0	2.30884	0	0	-2.30884	0	0	58.899	26.5612	85.4601	4.44805	31.0802	8.46574	32.5988	262.157	24.38	#DIV/0!	98.5442	0.473617
				19.392	24.392	28.298	28.8605	20.9556	46.9301	7	-0.0161659	-0.0233551	0	0.00129751	0	2.30884	0	0	-2.30884	0	0	58.899	26.5261	85.425	4.44764	31.0519	8.46574	32.5898	262.122	24.392	#DIV/0!	98.5442	0.473336
				19.404	24.404	28.286	28.8605	20.9279	46.9023	7	-0.0165171	-0.0238644	0	0.0013258	0	2.30884	0	0	-2.30884	0	0	58.899	26.491	85.39	4.44723	31.0236	8.46574	32.5808	262.087	24.404	#DIV/0!	98.5442	0.473055
				19.416	24.416	28.274	28.8605	20.9002	46.8746	7	-0.0168686	-0.0243741	0	0.00135412	0	2.30884	0	0	-2.30884	0	0	58.899	26.456	85.3549	4.44682	30.9952	8.46574	32.5718	262.052	24.416	#DIV/0!	98.5442	0.472774
				19.428	24.428	28.262	28.8605	20.8725	46.8469	7	-0.0172204	-0.0248843	0	0.00138246	0	2.30884	0	0	-2.30884	0	0	58.899	26.4209	85.3198	4.44641	30.9669	8.46574	32.5627	262.017	24.428	#DIV/0!	98.5442	0.472492
				19.44	24.44	28.25	28.8605	20.8448	46.8192	7	-0.0175724	-0.025395	0	0.00141083	0	2.30884	0	0	-2.30884	0	0	58.899	26.3858	85.2848	4.446	30.9385	8.46574	32.5537	261.982	24.44	#DIV/0!	98.5442	0.472211
				19.452	24.452	28.238	28.8605	20.8171	46.7915	7	-0.0179247	-0.0259061	0	0.00143923	0	2.30884	0	0	-2.30884	0	0	58.899	26.3507	85.2497	4.44558	30.9101	8.46574	32.5447	261.947	24.452	#DIV/0!	98.5442	0.47193
				19.464	24.464	28.226	28.8605	20.7894	46.7638	7	-0.0182773	-0.0264177	0	0.00146765	0	2.30884	0	0	-2.30884	0	0	58.899	26.3157	85.2146	4.44517	30.8816	8.46574	32.5357	261.911	24.464	#DIV/0!	98.5442	0.471649
				19.476	24.476	28.214	28.8605	20.7617	46.7361	7	-0.0186302	-0.0269298	0	0.0014961	0	2.30884	0	0	-2.30884	0	0	58.899	26.2806	85.1796	4.44476	30.8532	8.46574	32.5266	261.876	24.476	#DIV/0!	98.5442	0.471368
				19.488	24.488	28.202	28.8605	20.734	46.7084	7	-0.0189833	-0.0274424	0	0.00152458	0	2.30884	0	0	-2.30884	0	0	58.899	26.2455	85.1445	4.44435	30.8247	8.46574	32.5176	261.841	24.488	#DIV/0!	98.5442	0.471087
				19.5	24.5	28.19	28.8605	20.7063	46.6807	7	-0.0193367	-0.0279554	0	0.00155308	0	2.30884	0	0	-2.30884	0	0	58.899	26.2105	85.1094	4.44394	30.7962	8.46574	32.5085	261.806	24.5	#DIV/0!	98.5442	0.470806
				19.512	24.512	28.178	28.8605	20.6786	46.653	7	-0.0196904	-0.0284689	0	0.0015816	0	2.30884	0	0	-2.30884	0	0	58.899	26.1754	85.0743	4.44353	30.7677	8.46574	32.4995	261.771	24.512	#DIV/0!	98.5442	0.470524
				19.524	24.524	28.166	28.8605	20.6508	46.6253	7	-0.0200443	-0.0289829	0	0.00161016	0	2.30884	0	0	-2.30884	0	0	58.899	26.1403	85.0393	4.44311	30.7391	8.46574	32.4905	261.736	24.524	#DIV/0!	98.5442	0.470243
				19.536	24.536	28.154	28.8605	20.6231	46.5976	7	-0.0203986	-0.0294973	0	0.00163874	0	2.30884	0	0	-2.30884	0	0	58.899	26.1052	85.0042	4.4427	30.7105	8.46574	32.4814	261.701	24.536	#DIV/0!	98.5442	0.469962
				19.548	24.548	28.142	28.8605	20.5954	46.5699	7	-0.020753	-0.0300123	0	0.00166735	0	2.30884	0	0	-2.30884	0	0	58.899	26.0702	84.9691	4.44229	30.6819	8.46574	32.4724	261.666	24.548	#DIV/0!	98.5442	0.469681
				19.56	24.56	28.13	28.8605	20.5677	46.5422	7	-0.0211078	-0.0305277	0	0.00169598	0	2.30884	0	0	-2.30884	0	0	58.899	26.0351	84.9341	4.44188	30.6533	8.46574	32.4633	261.631	24.56	#DIV/0!	98.5442	0.4694
				19.572	24.572	28.118	28.8605	20.54	46.5145	7	-0.0214629	-0.0310435	0	0.00172464	0	2.30884	0	0	-2.30884	0	0	58.899	26	84.899	4.44146	30.6247	8.46574	32.4543	261.596	24.572	#DIV/0!	98.5442	0.469119
				19.584	24.584	28.106	28.8605	20.5123	46.4868	7	-0.0218182	-0.0315599	0	0.00175333	0	2.30884	0	0	-2.30884	0	0	58.899	25.965	84.8639	4.44105	30.596	8.46574	32.4452	261.561	24.584	#DIV/0!	98.5442	0.468837
				19.596	24.596	28.094	28.8605	20.4846	46.459	7	-0.0221738	-0.0320768	0	0.00178204	0	2.30884	0	0	-2.30884	0	0	58.899	25.9299	84.8288	4.44064	30.5673	8.46574	32.4361	261.526	24.596	#DIV/0!	98.5442	0.468556
				19.608	24.608	28.082	28.8605	20.4569	46.4313	7	-0.0225297	-0.0325941	0	0.00181078	0	2.30884	0	0	-2.30884	0	0	58.899	25.8948	84.7938	4.44022	30.5386	8.46574	32.4271	261.491	24.608	#DIV/0!	98.5442	0.468275
				19.62	24.62	28.07	28.8605	20.4292	46.4036	7	-0.0228858	-0.0331119	0	0.00183955	0	2.30884	0	0	-2.30884	0	0	58.899	25.8597	84.7587	4.43981	30.5098	8.46574	32.418	261.456	24.62	#DIV/0!	98.5442	0.467994
				19.632	24.632	28.058	28.8605	20.4015	46.3759	7	-0.0232422	-0.0336302	0	0.00186834	0	2.30884	0	0	-2.30884	0	0	58.899	25.8247	84.7236	4.43939	30.4811	8.46574	32.4089	261.42	24.632	#DIV/0!	98.5442	0.467713
				19.644	24.644	28.046	28.8605	20.3738	46.3482	7	-0.0235989	-0.0341489	0	0.00189716	0	2.30884	0	0	-2.30884	0	0	58.899	25.7896	84.6886	4.43898	30.4523	8.46574	32.3999	261.385	24.644	#DIV/0!	98.5442	0.467432
				19.656	24.656	28.034	28.8605	20.3461	46.3205	7	-0.0239559	-0.0346682	0	0.00192601	0	2.30884	0	0	-2.30884	0	0	58.899	25.7545	84.6535	4.43857	30.4235	8.46574	32.3908	261.35	24.656	#DIV/0!	98.5442	0.467151
				19.668	24.668	28.022	28.8605	20.3184	46.2928	7	-0.0243132	-0.0351879	0	0.00195489	0	2.30884	0	0	-2.30884	0	0	58.899	25.7195	84.6184	4.43815	30.3946	8.46574	32.3817	261.315	24.668	#DIV/0!	98.5442	0.466869
				19.68	24.68	28.01	28.8605	20.2907	46.2651	7	-0.0246707	-0.0357082	0	0.00198379	0	2.30884	0	0	-2.30884	0	0	58.899	25.6844	84.5833	4.43774	30.3658	8.46574	32.3727	261.28	24.68	#DIV/0!	98.5442	0.466588
				19.692	24.692	27.998	28.8605	20.263	46.2374	7	-0.0250285	-0.0362289	0	0.00201271	0	2.30884	0	0	-2.30884	0	0	58.899	25.6493	84.5483	4.43732	30.3369	8.46574	32.3636	261.245	24.692	#DIV/0!	98.5442	0.466307
				19.704	24.704	27.986	28.8605	20.2353	46.2097	7	-0.0253866	-0.03675	0	0.00204167	0	2.30884	0	0	-2.30884	0	0	58.899	25.6142	84.5132	4.43691	30.308	8.46574	32.3545	261.21	24.704	#DIV/0!	98.5442	0.466026
				19.716	24.716	27.974	28.8605	20.2075	46.182	7	-0.025745	-0.0372717	0	0.00207065	0	2.30884	0	0	-2.30884	0	0	58.899	25.5792	84.4781	4.43649	30.279	8.46574	32.3454	261.175	24.716	#DIV/0!	98.5442	0.465745
				19.728	24.728	27.962	28.8605	20.1798	46.1543	7	-0.0261036	-0.0377939	0	0.00209966	0	2.30884	0	0	-2.30884	0	0	58.899	25.5441	84.4431	4.43608	30.2501	8.46574	32.3363	261.14	24.728	#DIV/0!	98.5442	0.465464
				19.74	24.74	27.95	28.8605	20.1521	46.1266	7	-0.0264626	-0.0383165	0	0.0021287	0	2.30884	0	0	-2.30884	0	0	58.899	25.509	84.408	4.43566	30.2211	8.46574	32.3272	261.105	24.74	#DIV/0!	98.5442	0.465182
				19.752	24.752	27.938	28.8605	20.1244	46.0989	7	-0.0268218	-0.0388397	0	0.00215776	0	2.30884	0	0	-2.30884	0	0	58.899	25.474	84.3729	4.43525	30.1921	8.46574	32.3181	261.07	24.752	#DIV/0!	98.5442	0.464901
[truncated: 354 more rows]

## Sheet: Information
Information
	Parameters are inserted in Main sheet, Column B (cells marked en green)
[truncated: 4 more rows]
